# Supplementary material for: A role for a Trypanosoma brucei cytosine RNA methyltransferase homolog in ribosomal RNA processing
Source: PLoS One. 2024 Apr 25;19(4):e0298521. doi: 10.1371/journal.pone.0298521 (PMC11045063; doi:10.1371/journal.pone.0298521)
Supplement: S3 Fig — (TXT) [file pone.0298521.s003.txt]

>18SrRNA
GATCTGGTTGATTCTGCCAGTAGTCATATGCTTGTTTCAAGGACTTAGCCATGCATGCCTCAGAATCACTGCATTGCAGG
AATCTGCGCATGGCTCATTACATCAGACGTAATCTGCCGCCAAAATTTTGCGGTCTCCGCATTACTGGATAACTTGGCGA
AACGCCAAGCTAATACATGAACCAATCGGACGCTCTCTTTTTCTATGTCGCGGCTTGTGTTTACGCACTTGTCGTGGCGA
TGGGACGTCCAGCGAATGAATGAAATTAGAACCAACGCCTCCACCCGGGGGCAGTAACACTCAGACGTGTTGACTCAATT
CATTCCGTGCGAAAGCCGAGCCTTGTTGCTCGGCGTCTACTGACGAACAACTGCCCTATCAGCCAGTGATGGCCGTGTAG
TGGACTGCCATGGCGTTGACGGGAGCGGGGGATTAGGGTTCGATTCCGGAGAGGGAGCCTGAGAAATAGCTACCACTTCT
ACGGAGGGCAGCAGGCGCGCAAATTGCCCAATGTCGAAAAAATACGATGAGGCAGCGAAAAGAAATAGAGCCGACCGTGC
CCTAGTGCATGGTTGTTTTCAATGGGGGATACTCAAACCCATCCAATATCGAGTAACAATTGGAGGACAAGTCTGGTGCC
AGCACCCGCGGTAATTCCAGCTCCAAAAGCGTATATTAATGCTGTTGCTGTTAAAGGGTTCGTAGTTGAACTGTGGGCCA
CGTAGTTTTGTGCCGTGCCAGTCCCGTCCACCTCGGACGTGTTTTGACCCACGCCCTCGTGGCCCGTGAACACACTCAGA
TACAAGAAACACGGGAGCGGTTCCTCCTCACTTTCACGCATGTCATGCATGCGAGGGGGCGTCCGTGAATTTTACTGTGA
CCAAAAAAGTGCGACCAAAGCAGTCTGCCGACTTGAATTACAAAGCATGGGATAACGAAGCATCAGCCCTGGGGCCACCG
TTTCGGCTTTTGTTGGTTTTAGAAGTCCTTGGGAGATTATGGGGCCGCGTGCCTTGGGTCGGTGTTTCGTGTCTCATTTT
TGTGGCGCGCACATTCGGCTCTTCGTGATGTTTTTTTACATTCATTGCGACGCGCGGCTTCCAGGAATGAAGGAGGGTAG
TTCGGGGGAGAACGTACTGGTGCGTCAGAGGTGAAATTCTTAGACCGCACCAAGACGAACTACAGCGAAGGCATTCTTCA
AGGATACCTTCCTCAATCAAGAACCAAAGTGTGGGGATCAAAGATGATTAGAGACCATTGTAGTCCACACTGCAAACCAT
GACACCCATGAATTGGGGAACATCATTGGGTGCCCGTGTGGCGGCCTTTTGTGCCGACCCTCGGCCCCAATTTATTTATC
AATTTACGTGCCTATTCTATCACCCCCGGTTCCCTCTTTTGAGGTTCTTCCGGGGTTTTTTACGGGAATATCCTCAGCAC
GTTTCTTACTTCTTCACGCGAAAGCTTGGAGGTTACAGTCTCAGGGGGGAGTACGTTCGCAAGAGTGAAACTTAAAGAAA
TTGACGGAATGGCACCACAAGACGTGGAGCGTGCGGTTTAATTTGACTCAACACGGGGAACTTTACCAGATCCGGACAGG
GTGAGGATTGACAGATGGAGTGTTCTTTCTCGATCCCCTGAATGGTGGTGCATGGCCGCTTTTGGTCGGTGGAGTGATTT
GTTTGGTTGATTCCGTCAACGGACGAGATCCAAGCTGCCCAGTAGGTGCCGGGATTGTCCACACAGGACAGCAGTCCCTC
CGGCGGGGATTTTTTCCCCAACGGTGGTCGTCATCCTTCTTTTTACAGGCCCCTTCTCTGCGGGATTCCTTGCTTTTCGC
GCAAGGTGAGATTTTGGGCAACAGCAGGTCTGTGATGCTCCTCAATGTTCTGGGCGACACGCGCACTACAATGTCAGTGA
GAACAAGAGTCCGAGCGGCACTTCACAATGTCGCTCCCGCTTGATCAAAAGAGCGGGGAAACCACGGAATCACGTAGACC
CACTTGGGACCGAGTATTGCAATTATTGGTCGCGCAACGAGGAATGTCTCGTAGGCGCAGCTCATCAAACTGTGCCGATT
ACGTCCCTGCCATTTGTACACACCGCCCGTCGTTGTTTCCGATGATGGTGCAATACAGGTGATCGGACCGTCGCTCGTCT
CGGGCGACCGAAAGTTCACCGATATTGCTTCAATAGAGGAAGCAAAAGTCGTAACAAGGTAGCTGTAGGTGAACCTGCAG
CTGGATCATTT
>ITS1
TCTGATATCCATTATACAAAAAAGAGCATATTTATGTGCATGTATAATTGCACAGTATGCAACCAAAAATATACATATAT
GTTTTACATGTATGTGTTTCTATATGCCGTTTGACATGGGAGATGAGGGATGTTATATATAGTTCTGTTATTTTCTAATA
TGTATGTGTGTTAGAGTGTCTGTGTTAATATACTTTTTAATGCATGCTCTACATAATATACAGTAGTAATAACAAAGAGG
ATACGTATGTAATGCGTATCTCTCTATATCTATATATATGTATATATGCTATGTGTATATCAACCTCGCATATTTTCTCC
CTGTTGACCACGGCTCCCAC
>5.8SrRNA
AACGTGTCGCGATGGATGACTTGGCTTCCTATTTCGTTGAAGAACGCAGCAAAGTGCGATAAGTGGTATCAATTGCAGAA
TCATTTCATTGCCCAATCTTTGAACGCAAACGGCGCATGGGAGAAGCTCTCTCGAGCCATCCCCGTGCATGCCACATTTC
TCAGTGTCGAAT
>ITS2
ATAAAAACAAAACACACGCCTATTTTTTGTGTTGTTCAACGCACGCACAAAATCCCGCCACCTCCTCTCCTCGTGTGGTG
CATATTCATGTTTGTGAGTGTGCACATATACGATATCATTCAACTCTTTCTACTCGCACAATGGTGTATGTCACGCATAT
ACGTGTGTGTAGTGAGTGATATGGAAGAGAAATGGGAAAGGCATATATATATGTATATACATAATATATATGTGTGTGGA
TTTGTGTGTTGAGCACATATAAGGAAAAAGGTTGTGTGTATATACAGAGAGTCTGTGGCGGTTGGGACATGTGTATAAAT
ATATATGTATATGTGTGTGTTCCGCTGTGGAGATTTTATATCTTACGGAGAGTGTTCATATATATGTTTGTACGCATGTA
TTTTGGCGCCCCGTATAGAGATTAAAAAAGAAGAGAAAAAGTATGCGAAAGAGGCGGCGGATAGTGTGTATGTGTGTATC
ACAGGAAGCAACTATATTTTGCTGCTTGTGAGTATATGCATATATGTACATTATGTGCTTGTGCTTCTTTCGTGTACGCT
TCACTTTTTTATATTGCATTTT
>28arRNA
TCAGACCTGAGTGTGGCAGGACCACCCGCTAAACTTAAGCATATTACTCAGCGGAGGAAAAGAAAACAACCGTGATTCTC
TCAGTCAGCGGCGAGCGAAGAGGGATTCAACTCGTTGCCGAATCGGGTCTTACATGACCTCGAACTGTGGCACCATTTTT
GTGGCCGTTCTTATAGGGCTGGTGCAGGCGTGGCGGAATTCAATTGCAAAGCAAACCCGTTGCTGAACACATTTACAACC
CTTCATGTGAGTATTGAGCCAAAGAAGGTGTCAGCCCATTACATTCCTTAGCCACGGAGCCTACGCGCCTCCTCATGTTC
GGTCCAAGAGAGTAGCACTGTTTGGGAATGCAGTGTCAAGCCGGCAGGTATTTGTCTGCCAAGGTTAAATATAGAGTAGG
AAGACCGATAGCGAACAAGTAGCGTGAGCGAAAGTTTGAAAAGTACTTTGGAAAGAGAGTGACATAGAACCTGAAATCGT
GACAACGACAATGGAAGTACCTCCATTTCTTTTTTTTACGGCCAGACCCAACCTCGCCGCGCAATTTCCTTCCGGGGCTC
AACATCCGGTGGGTTTTCACTGTGCGGGTTTCTCTTTTGAGGTCATGGGGTGCGTGAGTGGGCGGAATAAAGGGTCGGTG
TGTTGTGTGTGGGTTTTTCTCTCACTCTCTTCCTCCTTCCCTGTCCGTGCGTCTCGACGCTGGCGATGGAAATGGGGTGC
CCCCACCCGTCTTGAAACACGGACCAAGGAGTCAAACAGACGCGCAAGGGAGGAGTATGTATGTGAGAACTCTTTTCTCG
TACTGAAAGGGAGGTGTGATTTTACACCCGTGGCGTGCGCAATTTCTCTTTTTTGTGTTTTTGCCCAACGCCGGCCGGCC
CCCCGTGGGCTGCGCGCGAGTGTGCCTGTTTGGACCCGAAAGGTGGTGAACTATGCCTGAACAAGGTGAAGCCCGGGGAA
ACCCCGGTGGAGGCCTGTAGCGATGCTGACGTGCAAATCGCTCGTACGATTTGGGTATCGGAGCGAAAGACTCATCGAAC
CACCTAGTAGCTGGTTCACGTCGAAGTTTCCCTCAGGATAGCTGGTGCTTGTCTTTAAGAAGTATTGTGCGGTAAAGCAA
ATGATTAGAGGCATTGGTGTTCTTGTAATATCGACCTATTCTCAAACTTTAAATGTGCAAACAACCCAGCCTTAGTTATT
TTAACAAGGCTTTTGGGTACATAAGAATTGAGGCACCAAGTGGGCCTTCTTCGGTAAGCGGAGCAGGCGATGCGGAATGA
ACCGCTTAGGGATATGTGGCGTCAAAACTTGTGGGCTCATTCTCGATACGTGAAAAGGGTGTTGGTGGATAGGGACAGTT
GGACGGTGGCCATGGAAGTCGGCATCCGCTAAGGAGTGTGTAACAACTCACCAACCGAATCCACCGGCCCCGAAAATGGA
TGACGCTTAAGCCCCATGTGCGTGATTGCCCATTATTCCTTTGGTGAGGGCGGCTATATTTCTTTGTGAGAAAGTGTAGC
CCTCCCGATGTAGACGTGGCGTGGGGGTGAGGACGAAGCCGATGGCGCGAGCCTCGGATGGACCCGCCTCTAGTGCAGAT
CTTGGTTGGCGTAGCAAAGATCTAACGGAATATTTTTTCTTAAATGCAACGTTGGATACTGGAGCGGGGAAGGATTTCGT
GCCAACGGCACTCGTACACGAGTTGTTCGGTCACTGAGCACAACGTTACACCGTTTTGTTAGGAAAGTGAAGGTGGTCGG
CGCACTTCTCCCTTTTTTGGGGTTTGTGTGTTTTACCGGCTTATCTGAAAAGGGGCAACAGAGAACC
>ITS3
TGGGATGATATTCCAAAAAGAAATTGCATGTGGGACAGAAAAATAATACAACAAAACAAAAATGAATAGCCATGTGTGTG
TGAGTGATTGTCGTTTTGTACATATATATAATTGTTATTACGCAGTTATATATTATATACTATTACCAAAACACGCTCTT
CACAACTGAGCTGTCTTTTTGTTTTATGTTAATAA
>M1rRNA
ACTGTGGAAATGCGAAACACTTGCCAGGTGACCCATCCATCCTCCCACGGTGAGCTTTCTTTTCACCATAATCCACATCT
CCGGCCTTGCTGGGGCTTGGGCCTCTCGACTTCTCGCGTTACTCGGAGCGGGGGCTCAAGATTGAAAAATGCAGCTCACC
CTACGTACTGTCCTTTGTTGTGAGTTCGGCGCATTAAAGCAAAAACCTGGGGTGT
>ITS4
TATGGAAAATGAAAACAAAAATCATATATTATATATTTGCGTAATATATGTTTTTGTTTTGACAACAAAATAAATT
>28brRNA
CCCAACTGCAGACCGTACTCATCACCGCATCAGGTCCCCAAGCATCGAATGCTCTGGTACATAGAGAAAGGTACACTCAG
GGAAGTCGGCAAAATAGATGCGTAAGTTCGCAAGAAGCATTGGCTCTGAGGGCAAAGTGGGGGTCCACAGGAGGGCCAGT
GTCCTTTCGTGCGCGGCCGTTTTCTGCGTTTTGTTGTTTTGGCGTTCGCGCCTTAGCACATACGCGGCGACCGTTTTGCT
CGGAACGTGAAGGCTACCCTCCCGAGCCGTATCTACTAACCTCCTTCTGGTGTGTTGTTTTTACGTCTCACTCCCGCGCA
GGTGTTTTCGCTTCCTTTTTTGGTTGCGCACCTACAAATTGCCAACTCAGAACTGCTTACGGCGGGGAATCCAACTGTAT
AATTAAAACATAGGTTTGTGATGCATCCAAGTGGTGTATGTCGCAAACTGATTTCTGCCCAGTGCTCTGAATGTCAACGT
GACGAGATTCACCGACGCGCGGGTAAACGGCGGGAGTAACTATGACTCTCTTAAGGTAGCCAAATGCCTCGTCTTCCAAT
TAGAGACGCGCATGAATGGATTAATGAGATTCCCTCTGTCCCGAGTTACTATCTAGCGAAACGACAGTCAAGGGAACGGA
CTTGAAGGGCTAAGCGGGGAAAGAAGACCCTGTTGAGTTTGACTCCAGTCTGGCTCTGTGCGGCGACTTTGGAGGTGTAG
TATAGGTGGAAGCGCAAGCTCAAATGAAATACCACCACTCGGAACGTTGCTTCACTTATCGAATGAAGAGACCAATGGTT
GTTTTGCGCAGTCTTCGGGCTGTGCGCCGTCTAGGCTGGGCATAATTGTGGTGTTTCTTTCACCGCCACGGGAGGGGTGT
TGGTTTTTTATCCTTCTCTCCGTTTCTCCTTTTCTCTCTTTCTCCCTTTTTTTGGGCGTTTGAGGGTTGGTGACCCGTGG
GCGCCCAGCCGTGCGGAACTTCTGCGCCAACGGGGTGGGAACTTTTCGTTTCTTCTCCGGAGTCTTGTTTCGAGACATCT
GCCAGATGGGGAGTTTGGCTGGGGCGGCATATCTGTTACACGACAACGCAGGTGTCCTAAGGCGAGCTCAGTGGGAACAG
AAATCTCACGTGGAACACAAGCGTAAATGCTTGCTTGATTAACGATTTCCAGTACGAATCGAGACTGCGAAAGCAAGGCC
AGCGATCCTTTGCGAAGAACAGGAAATATGAACAAATCATACCAGAGGTGTCAGAATAATTACCACAGGGATAACTGGCT
TGTGGCGGCCAAGCGTTCATAGCGACGTCGCTTTTTGATCCTTCGATGTCGGCTCTTCCTAACCTAGCGCCGCAGAAGAC
GCTAAGGGTTGGATTGTTCACCCACTGACAGGGAACGTGAGCTGGGTTTAGACCGTCGTGAGACAGGTTGGTTTTACCCT
ACTTGGCTGGAGATTGCGAGTAAAAGATTATCCGCGCAAAGCGGA
>ITS5
GGCAGTCCGTTTTTTTCTGGGTCTGCCGTTCGGTGGCATGTGCTTGGCGCTGCCATCTCAGCACACAACATTTATGATA
ATAATATTATTATTATTATTATCGTATAATGCTGTTATACACACGTGTATATGTGTTT
>M2rRNA
GTGAGATTGTGAAGGGATCTCGCAGGCATCGTGAGGGAAGTATGGGGTAGTACGAGAGGAACTCCCATGCCGTGCCTCTG
GTTTCTGGAGTTTGTCGAAGGGCAAGTGCTCCGACGCTATCGCACGGTGGTTCTCGGCTGAACGCCTCTAAGCCAGAAAC
CAGTCCCAAGACCGGGTGCCCGT
>ITS6
AAAAGCAAAAAGCAAAAAGAGAAAGTATAGGGAAAAATATAGTGTACATGTAAAGTGTGTTCCATATATATATATATATA
TATATATATTCATTTATATAAGTCTGTGGGCACGGCTTGTGTGTATCTCTATATGGCTCACTGACGTTGAAGGGAATGCA
AAAGTGTATAATAATACTACATATGCGTGTGTATGTTTATTACTTTGTATTTCTGTGTGAGACGTGTTTTGTGTGCGGGC
ATATATGTATATAAATGCTCTTTATACCTCCGTCTCTTCCAGTTGTCTGTTCACGCTCAAGACAAAAAAAACATATTCGA
AACGAATATTA
>M6rRNA
TCTCGAATCGCCACTTCTCTTATCTGGTGGGCTCTGCCCGCCCTTGTCGGCGCCCAGTACCTTCATTTTCACAAGATC
>ITS7
TGTTTTGAACGCGTTGAACAAAAAACAAAAGCAACGGAAGAATTTCATTACTTATAAAATATATGTAATGATGCGGAGGT
GTGAGAGGTATTATATTATGTTTGCATCAACAATGCGCATGCATATATACACTTTATGTGTGTGTATGTTTTTGTCTGTA
TTGTTGCGCGTCACACTGTGTGGTACTACATATATATGAGGCAATGTTTCAATTATTTTTTGGTGCATTGTGTTTCTATG
TGTGTGTGTGTAAGTGCCACCAACTCTGTGAACCAAACCTATCTCTCTGTGTATATATATTTATATACAATACAATAATA
>M4rRNA
TTTTGTCCCTCTCCAAACGAGAGTACATGCATGGGCTGGCATGAGCGGCACGCTCCACGACCGTGGGGCTCGAGGGGCAC
TTTACGTCCCGAGGCGCTGAACCTTGATGCTTGGAATTTCATGCTCAGGGACTTTT
