# Supplementary material for: A role for a Trypanosoma brucei cytosine RNA methyltransferase homolog in ribosomal RNA processing
Source: PLoS One. 2024 Apr 25;19(4):e0298521. doi: 10.1371/journal.pone.0298521 (PMC11045063; doi:10.1371/journal.pone.0298521)
Supplement: S1 Table — (XLSX) [file pone.0298521.s004.xlsx]

## Sheet: Sheet1
Supplemental Table 1. BLASTP hits from T. brucei TREU 927 using Saccharomyces cerevisiaeTrm4 as a query (E value <1E-5).
Gene	E value	homolog number	TriTrypDB annotation1	TrypTag localization2
Tb927.10.6680	7e-87	1	Member of the NOL1/NOP2/sun family of proteins	cytoplasm, flagellar cytoplasm, nuclear lumen
Tb927.3.3230	8e-75	2	NOL1/NOP2/sun family, putative	nuclear lumen, nucleolus (strong), nucleoplasm
Tb927.10.12980	2e-47	3	Multisite-specific tRNA:(cytosine-C(5))-methyltransferase, putative	nuclear lumen
Tb927.5.2420	3e-38	4	NOL1/NOP2/sun family, putative	cytoplasm (weak points), mitochondrion, mitochondrial matrix, kinetoplast (region)
Tb927.4.3840	7e-24	5	nucleolar protein, putative	nucleolus
Tb927.11.15630	4e-13	6	NOL1/NOP2/sun family, putative	cytoplasm, flagellar cytoplasm, nuclear lumen
Tb927.11.9210	6e-08	7	NOL1/NOP2/sun family, putative	nucleolus (strong), nucleoplasm (point)
1 https://tritrypdb.org/tritrypdb/app
2 PMID: 27863903
