# Supplementary material for: A role for a Trypanosoma brucei cytosine RNA methyltransferase homolog in ribosomal RNA processing
Source: PLoS One. 2024 Apr 25;19(4):e0298521. doi: 10.1371/journal.pone.0298521 (PMC11045063; doi:10.1371/journal.pone.0298521)
Supplement: S2 Table — Data for all cytosines are present. Column A is the rRNA gene or region. Column B (pos) is the position of the cytosine in the sequence. Column C (strand) is strand analyzed. All values are “+” indicating coding strand. Columns with “C” indicate sequences reading as a C (m5C). Columns with a “T” indicate sequences reading as a T (non m5C). Columns with “CT” indicate the total number of sequencing reads (sum of “C” and “T”). Columns with “%m5C” is the percentage of 5-methylcytosine at a specific position (C/CT)*100. There are two samples each for TbNop2 RNAi-off samples and TbNop2 RNAi-on samples. (XLSX) [file pone.0298521.s005.xlsx]

## Sheet: samples
sample			RNAi-off 1	RNAi-off 1	RNAi-off 1	RNAi-off 1	RNAi-off 2	RNAi-off 2	RNAi-off 2	RNAi-off 2	RNAi-on 1	RNAi-on 1	RNAi-on 1	RNAi-on 1	RNAi-on 2	RNAi-on 2	RNAi-on 2	RNAi-on 2
gene	pos	strand	C1	T1	CT1	%m5C1	C2	T2	CT2	%m5C2	C3	T3	CT3	%m5C3	C4	T4	CT4	%m5C4
18SrRNA	4	+	0	5	5	0	0	6	6	0	2	12	14	14.2857	0	14	14	0
18SrRNA	14	+	154	35	189	81.4815	0	37	37	0	440	79	519	84.7784	0	26	26	0
18SrRNA	17	+	244	39	283	86.2191	0	38	38	0	619	151	770	80.3896	0	24	24	0
18SrRNA	18	+	305	27	332	91.8675	0	38	38	0	766	111	877	87.3432	0	27	27	0
18SrRNA	25	+	1377	220	1597	86.2242	0	39	39	0	3013	531	3544	85.0169	1	33	34	2.94118
18SrRNA	31	+	1721	296	2017	85.3247	0	39	39	0	3887	706	4593	84.6288	6	38	44	13.6364
18SrRNA	38	+	2144	325	2469	86.8368	11	182	193	5.69948	5039	834	5873	85.7994	7	151	158	4.43038
18SrRNA	44	+	2213	560	2773	79.8053	0	224	224	0	5303	1269	6572	80.6908	13	203	216	6.01852
18SrRNA	49	+	2788	745	3533	78.9131	7	314	321	2.18069	6450	1425	7875	81.9048	13	333	346	3.75723
18SrRNA	50	+	3054	743	3797	80.4319	4	354	358	1.11732	7115	1385	8500	83.7059	16	381	397	4.03023
18SrRNA	54	+	3612	1223	4835	74.7053	9	485	494	1.82186	8917	2426	11343	78.6124	21	563	584	3.59589
18SrRNA	58	+	3698	1452	5150	71.8058	12	643	655	1.83206	9209	2788	11997	76.7609	26	795	821	3.16687
18SrRNA	59	+	3751	1790	5541	67.6954	11	812	823	1.33657	9518	3127	12645	75.2709	23	1016	1039	2.21367
18SrRNA	61	+	4251	2801	7052	60.2808	8	1504	1512	0.529101	10953	4575	15528	70.5371	40	2037	2077	1.92585
18SrRNA	67	+	4355	3145	7500	58.0667	12	1725	1737	0.690846	11622	4820	16442	70.6848	40	2306	2346	1.70503
18SrRNA	69	+	4548	3182	7730	58.8357	17	1815	1832	0.927948	11895	5015	16910	70.343	62	2450	2512	2.46815
18SrRNA	72	+	4705	3246	7951	59.1749	47	1837	1884	2.49469	12376	4975	17351	71.3273	53	2549	2602	2.03689
18SrRNA	77	+	4895	3411	8306	58.9333	27	1994	2021	1.33597	12773	5270	18043	70.792	46	2687	2733	1.68313
18SrRNA	84	+	5406	3887	9293	58.1728	19	2182	2201	0.863244	13693	6190	19883	68.8679	40	2878	2918	1.3708
18SrRNA	87	+	7061	4166	11227	62.893	23	2204	2227	1.03278	16892	6565	23457	72.0126	67	2898	2965	2.2597
18SrRNA	89	+	8631	4754	13385	64.4826	47	2727	2774	1.6943	20104	7328	27432	73.2867	110	3521	3631	3.02947
18SrRNA	94	+	17989	9050	27039	66.5298	97	5508	5605	1.7306	40685	13858	54543	74.5925	126	6521	6647	1.89559
18SrRNA	96	+	18363	10122	28485	64.4655	72	5617	5689	1.2656	41337	15897	57234	72.2246	104	6670	6774	1.53528
18SrRNA	101	+	18947	10029	28976	65.3886	104	5689	5793	1.79527	42616	15638	58254	73.1555	133	6769	6902	1.92698
18SrRNA	104	+	19698	9528	29226	67.3989	150	5736	5886	2.54842	43555	15385	58940	73.8972	242	6760	7002	3.45616
18SrRNA	108	+	19467	9955	29422	66.1648	117	5803	5920	1.97635	43543	15738	59281	73.4519	188	6847	7035	2.67235
18SrRNA	114	+	19360	12217	31577	61.3104	61	7334	7395	0.824882	43383	18285	61668	70.3493	109	8783	8892	1.22582
18SrRNA	117	+	22155	15581	37736	58.7105	120	10062	10182	1.17855	49014	22040	71054	68.9813	232	11622	11854	1.95715
18SrRNA	118	+	22075	15924	37999	58.0936	107	10351	10458	1.02314	48700	22622	71322	68.2819	221	11920	12141	1.82028
18SrRNA	120	+	21352	15921	37273	57.2854	140	10440	10580	1.32325	47615	22111	69726	68.2887	228	12131	12359	1.84481
18SrRNA	121	+	21129	15734	36863	57.3176	165	10484	10649	1.54944	46865	22103	68968	67.9518	268	12186	12454	2.15192
18SrRNA	131	+	21813	15530	37343	58.4126	129	11089	11218	1.14994	48453	21186	69639	69.5774	262	12810	13072	2.00428
18SrRNA	135	+	20656	16371	37027	55.7863	120	11210	11330	1.05914	45829	22791	68620	66.7867	150	13142	13292	1.1285
18SrRNA	137	+	20514	17741	38255	53.6244	72	12085	12157	0.592251	45634	24098	69732	65.442	134	13947	14081	0.951637
18SrRNA	138	+	20866	18386	39252	53.1591	96	12806	12902	0.744071	46312	24266	70578	65.6182	150	14761	14911	1.00597
18SrRNA	140	+	21620	20445	42065	51.3966	187	14792	14979	1.24841	48380	24603	72983	66.2894	318	16665	16983	1.87246
18SrRNA	145	+	21841	27194	49035	44.5417	288	20297	20585	1.39908	48494	30683	79177	61.2476	481	22084	22565	2.13162
18SrRNA	153	+	21869	38633	60502	36.1459	457	29552	30009	1.52288	47780	39901	87681	54.493	706	31592	32298	2.18589
18SrRNA	158	+	23325	43183	66508	35.071	561	33508	34069	1.64666	50542	43653	94195	53.6568	785	35400	36185	2.16941
18SrRNA	163	+	22757	48325	71082	32.0151	643	36926	37569	1.71152	48188	49464	97652	49.3467	950	38117	39067	2.43172
18SrRNA	165	+	23448	50051	73499	31.9025	811	38634	39445	2.05603	50753	48974	99727	50.8919	1037	39836	40873	2.53713
18SrRNA	166	+	23489	50238	73727	31.8594	704	38887	39591	1.77818	50249	49735	99984	50.257	1089	39921	41010	2.65545
18SrRNA	170	+	23234	51184	74418	31.2209	652	39481	40133	1.6246	49746	51056	100802	49.3502	906	40566	41472	2.18461
18SrRNA	176	+	24816	53071	77887	31.8615	738	39881	40619	1.81688	52515	54129	106644	49.2433	1128	40729	41857	2.69489
18SrRNA	182	+	25897	52585	78482	32.9974	751	40060	40811	1.84019	53741	53739	107480	50.0009	1242	40814	42056	2.95321
18SrRNA	183	+	25095	52977	78072	32.1434	645	40221	40866	1.57833	51494	54965	106459	48.3698	958	41167	42125	2.27418
18SrRNA	187	+	24043	54007	78050	30.8046	500	40936	41436	1.20668	50583	54956	105539	47.9283	654	41952	42606	1.535
18SrRNA	191	+	26162	64323	90485	28.9131	903	48866	49769	1.81438	54916	59889	114805	47.8342	1296	50365	51661	2.50866
18SrRNA	193	+	17177	71886	89063	19.2863	381	56100	56481	0.674563	37616	63632	101248	37.1523	628	57830	58458	1.07428
18SrRNA	195	+	16231	79313	95544	16.988	205	61859	62064	0.330304	35550	70635	106185	33.4793	464	63871	64335	0.721225
18SrRNA	197	+	16449	79932	96381	17.0666	262	62426	62688	0.417943	36678	70339	107017	34.2731	383	64761	65144	0.587928
18SrRNA	203	+	16599	81490	98089	16.9224	257	63476	63733	0.403245	36724	71730	108454	33.8614	464	66102	66566	0.697053
18SrRNA	209	+	13831	93723	107554	12.8596	489	69033	69522	0.703374	30336	90216	120552	25.1642	679	71842	72521	0.936281
18SrRNA	211	+	19485	94601	114086	17.0792	699	74263	74962	0.932472	42129	84182	126311	33.3534	1034	76886	77920	1.327
18SrRNA	214	+	18316	100752	119068	15.3828	992	81008	82000	1.20976	39740	87184	126924	31.3101	1393	81499	82892	1.6805
18SrRNA	224	+	17861	108869	126730	14.0937	893	87591	88484	1.00922	38528	95583	134111	28.7284	1511	87785	89296	1.69213
18SrRNA	226	+	18570	109122	127692	14.5428	1119	88075	89194	1.25457	39415	95808	135223	29.1481	1689	88382	90071	1.87519
18SrRNA	228	+	17128	112341	129469	13.2294	1175	89338	90513	1.29816	36726	100169	136895	26.8279	1633	89685	91318	1.78826
18SrRNA	233	+	21039	128293	149332	14.0887	837	102181	103018	0.812479	44058	113522	157580	27.9591	1281	103468	104749	1.22292
18SrRNA	238	+	22563	137560	160123	14.091	2065	112108	114173	1.80866	45685	121545	167230	27.3187	2510	111740	114250	2.19694
18SrRNA	246	+	24424	143895	168319	14.5105	2523	121278	123801	2.03795	48824	129808	178632	27.3322	3454	119460	122914	2.81009
18SrRNA	249	+	22129	142870	164999	13.4116	1364	120180	121544	1.12223	45459	129822	175281	25.9349	1999	119063	121062	1.65122
18SrRNA	250	+	22647	142940	165587	13.6768	1480	120433	121913	1.21398	45941	129836	175777	26.136	2313	119261	121574	1.90254
18SrRNA	253	+	23306	144694	168000	13.8726	2233	121786	124019	1.80053	46650	130688	177338	26.3057	3305	120392	123697	2.67185
18SrRNA	272	+	27493	205597	233090	11.795	3875	177691	181566	2.13421	52258	175265	227523	22.9682	6335	171982	178317	3.55266
18SrRNA	273	+	25026	206927	231953	10.7893	3264	178232	181496	1.79839	49017	176217	225234	21.7627	4639	173629	178268	2.60226
18SrRNA	276	+	26152	207821	233973	11.1774	2950	178976	181926	1.62154	51080	177191	228271	22.3769	4326	174326	178652	2.42147
18SrRNA	278	+	24994	204765	229759	10.8784	2412	176355	178767	1.34924	48552	176895	225447	21.5359	3385	172159	175544	1.92829
18SrRNA	279	+	24021	208565	232586	10.3278	1600	179356	180956	0.884193	47596	180098	227694	20.9035	2496	175100	177596	1.40544
18SrRNA	281	+	23050	211167	234217	9.8413	1402	180696	182098	0.769915	46361	182392	228753	20.2668	2050	176832	178882	1.14601
18SrRNA	282	+	23618	210494	234112	10.0883	1735	180329	182064	0.952962	47215	181467	228682	20.6466	2453	176382	178835	1.37166
18SrRNA	284	+	24384	208433	232817	10.4735	2732	178208	180940	1.50989	48603	179040	227643	21.3505	3819	173821	177640	2.14985
18SrRNA	285	+	24224	209721	233945	10.3546	2153	179701	181854	1.18392	47835	180849	228684	20.9175	3152	175529	178681	1.76404
18SrRNA	286	+	27185	206879	234064	11.6143	4610	177265	181875	2.53471	49828	179098	228926	21.766	5681	173072	178753	3.17813
18SrRNA	292	+	24677	181475	206152	11.9703	4213	163181	167394	2.51682	45703	151063	196766	23.2271	5451	154374	159825	3.41061
18SrRNA	298	+	23846	200124	223970	10.647	3474	184200	187674	1.85108	44753	166984	211737	21.1361	4649	171143	175792	2.6446
18SrRNA	300	+	23517	206730	230247	10.2138	2740	190836	193576	1.41546	44306	172763	217069	20.411	3785	177508	181293	2.08778
18SrRNA	302	+	23243	217414	240657	9.65814	2214	200967	203181	1.08967	44634	180847	225481	19.795	2945	186668	189613	1.55316
18SrRNA	306	+	26613	264734	291347	9.13447	4636	250166	254802	1.81945	49421	214751	264172	18.7079	6185	229776	235961	2.6212
18SrRNA	314	+	24877	277509	302386	8.2269	3417	268021	271438	1.25885	46095	224972	271067	17.005	4356	242849	247205	1.7621
18SrRNA	316	+	24048	285727	309775	7.76305	2554	276599	279153	0.91491	45619	231635	277254	16.4539	3167	250263	253430	1.24965
18SrRNA	321	+	23535	292214	315749	7.45371	2184	283403	285587	0.764741	45922	236728	282650	16.2469	3110	255788	258898	1.20125
18SrRNA	325	+	24276	304443	328719	7.38503	1437	293269	294706	0.487605	47700	244735	292435	16.3113	2127	265859	267986	0.793698
18SrRNA	326	+	25735	305256	330991	7.77514	2229	293083	295312	0.754795	49410	246050	295460	16.7231	2713	266140	268853	1.0091
18SrRNA	330	+	26988	313737	340725	7.92076	4013	294326	298339	1.34511	49771	247232	297003	16.7577	5620	266224	271844	2.06736
18SrRNA	336	+	40987	421210	462197	8.86786	8799	364488	373287	2.35717	70557	329719	400276	17.6271	10320	352774	363094	2.84224
18SrRNA	337	+	39336	429130	468466	8.39677	6532	370922	377454	1.73054	69595	335856	405451	17.1648	8269	359264	367533	2.24987
18SrRNA	341	+	39659	434187	473846	8.3696	6482	374726	381208	1.70038	69740	339779	409519	17.0297	8368	362275	370643	2.2577
18SrRNA	342	+	34888	441680	476568	7.32068	3362	380433	383795	0.875988	64388	346297	410685	15.6782	4250	369200	373450	1.13804
18SrRNA	349	+	36392	446391	482783	7.53796	4289	384938	389227	1.10193	66073	349387	415460	15.9036	4894	373653	378547	1.29284
18SrRNA	351	+	38000	467015	505015	7.52453	3861	402242	406103	0.950744	68482	366253	434735	15.7526	5119	392042	397161	1.2889
18SrRNA	354	+	45087	494859	539946	8.35028	7139	429418	436557	1.6353	79580	392187	471767	16.8685	9334	421415	430749	2.16692
18SrRNA	357	+	40515	662180	702695	5.76566	3957	598916	602873	0.656357	75686	531178	606864	12.4717	5688	584636	590324	0.963539
18SrRNA	360	+	50657	929802	980459	5.16666	11231	874839	886070	1.26751	89178	761477	850655	10.4835	15417	857384	872801	1.76638
18SrRNA	364	+	54507	969096	1023603	5.32501	14137	919788	933925	1.51372	95202	798638	893840	10.6509	19998	893659	913657	2.18879
18SrRNA	368	+	56162	1004972	1061134	5.29264	18954	964115	983069	1.92804	93705	832646	926351	10.1155	28158	928722	956880	2.94269
18SrRNA	371	+	52020	1041248	1093268	4.75821	15779	1009319	1025098	1.53927	89238	868101	957339	9.32146	22052	970316	992368	2.22216
18SrRNA	374	+	47004	1085320	1132324	4.15111	9150	1063106	1072256	0.853341	86949	912218	999167	8.70215	13165	1015050	1028215	1.28037
18SrRNA	375	+	46636	1089733	1136369	4.10395	7215	1068360	1075575	0.670804	86481	916527	1003008	8.62216	10089	1021378	1031467	0.978121
18SrRNA	376	+	43683	1092022	1135705	3.84633	6407	1070057	1076464	0.595189	81681	919549	1001230	8.15807	9362	1022889	1032251	0.90695
18SrRNA	380	+	47848	1090430	1138278	4.20354	12636	1068018	1080654	1.16929	84780	918624	1003404	8.44924	17370	1017728	1035098	1.6781
18SrRNA	383	+	51478	1093440	1144918	4.49622	16957	1071853	1088810	1.55739	87552	922627	1010179	8.66698	22972	1017529	1040501	2.20778
18SrRNA	384	+	51370	1097149	1148519	4.47272	15954	1075906	1091860	1.46118	88458	925010	1013468	8.72825	21805	1021938	1043743	2.08912
18SrRNA	393	+	56550	1266117	1322667	4.27545	19383	1249585	1268968	1.52746	96458	1072839	1169297	8.24923	26245	1195074	1221319	2.14891
18SrRNA	394	+	50759	1272436	1323195	3.83609	13349	1255683	1269032	1.0519	89902	1080253	1170155	7.68291	18118	1203846	1221964	1.4827
18SrRNA	405	+	66337	1345706	1412043	4.69794	26555	1359593	1386148	1.91574	110114	1156686	1266800	8.6923	34379	1293034	1327413	2.58992
18SrRNA	408	+	56527	1342281	1398808	4.04108	16056	1357745	1373801	1.16873	100878	1155231	1256109	8.03099	22572	1294202	1316774	1.71419
18SrRNA	409	+	59317	1340428	1399745	4.2377	19367	1355454	1374821	1.40869	103438	1153752	1257190	8.22771	26685	1290946	1317631	2.02523
18SrRNA	414	+	61904	1316477	1378381	4.49107	21925	1334863	1356788	1.61595	106044	1136729	1242773	8.53285	31262	1268916	1300178	2.40444
18SrRNA	420	+	65283	1329207	1394490	4.6815	27161	1344241	1371402	1.98053	108584	1147978	1256562	8.64136	36972	1277361	1314333	2.81299
18SrRNA	426	+	77255	1268255	1345510	5.74169	38080	1301158	1339238	2.84341	114826	1104530	1219356	9.41694	52161	1227529	1279690	4.07607
18SrRNA	441	+	44222	1457242	1501464	2.94526	13849	1555927	1569776	0.882228	79249	1271766	1351015	5.86589	18855	1461527	1480382	1.27366
18SrRNA	446	+	42970	1489733	1532703	2.80354	13092	1589466	1602558	0.816944	78405	1299410	1377815	5.69053	17636	1492715	1510351	1.16768
18SrRNA	447	+	47439	1493102	1540541	3.07937	17212	1592470	1609682	1.06928	83077	1301821	1384898	5.99878	24357	1492985	1517342	1.60524
18SrRNA	458	+	68880	1102793	1171673	5.87877	41273	1169113	1210386	3.4099	98621	937574	1036195	9.51761	45367	1092549	1137916	3.98685
18SrRNA	459	+	45974	1106703	1152677	3.98845	15708	1173586	1189294	1.32078	78919	942838	1021757	7.72385	20781	1098668	1119449	1.85636
18SrRNA	470	+	50263	1088466	1138729	4.41396	22406	1127860	1150266	1.9479	83164	916630	999794	8.31811	28621	1061807	1090428	2.62475
18SrRNA	473	+	49042	1160584	1209626	4.05431	19065	1183084	1202149	1.58591	82643	964541	1047184	7.89193	26236	1116562	1142798	2.29577
18SrRNA	474	+	48849	1199140	1247989	3.91422	18933	1213634	1232567	1.53606	83593	989125	1072718	7.79264	25378	1148560	1173938	2.16178
18SrRNA	476	+	47298	1185362	1232660	3.83707	18138	1200106	1218244	1.48886	81860	979643	1061503	7.71171	24599	1137685	1162284	2.11644
18SrRNA	479	+	38239	1243855	1282094	2.98254	6901	1253731	1260632	0.547424	72242	1024650	1096892	6.58606	9794	1192804	1202598	0.814403
18SrRNA	482	+	56503	1224781	1281284	4.40987	28265	1231103	1259368	2.24438	88924	1007442	1096366	8.1108	36692	1164668	1201360	3.05421
18SrRNA	489	+	95254	1502433	1597687	5.96199	51784	1338048	1389832	3.72592	134700	1161380	1296080	10.3929	66554	1322999	1389553	4.7896
18SrRNA	492	+	85910	1969398	2055308	4.17991	41444	1634931	1676375	2.47224	125126	1502008	1627134	7.68996	59720	1667126	1726846	3.45833
18SrRNA	496	+	77238	2105588	2182826	3.53844	34841	1709010	1743851	1.99793	116810	1589508	1706318	6.84573	49501	1747102	1796603	2.75526
18SrRNA	498	+	71513	2243203	2314716	3.08949	31463	1765541	1797004	1.75086	110036	1676541	1786577	6.15904	41341	1810231	1851572	2.23275
18SrRNA	500	+	74437	2219327	2293764	3.24519	33537	1711817	1745354	1.9215	111241	1645871	1757112	6.3309	49048	1758872	1807920	2.71295
18SrRNA	507	+	63813	2270605	2334418	2.73357	23842	1738327	1762169	1.35299	102976	1690411	1793387	5.74198	35129	1789919	1825048	1.92483
18SrRNA	508	+	63035	2312911	2375946	2.65305	22172	1770971	1793143	1.23649	103129	1720525	1823654	5.65507	33676	1822479	1856155	1.81429
18SrRNA	509	+	67013	2310068	2377081	2.81913	26424	1767447	1793871	1.47302	106708	1717443	1824151	5.84974	39539	1817381	1856920	2.12928
18SrRNA	515	+	62238	2354848	2417086	2.57492	22605	1792288	1814893	1.24553	102331	1750250	1852581	5.5237	34377	1849329	1883706	1.82497
18SrRNA	525	+	79031	2514055	2593086	3.04776	37847	1835935	1873782	2.01982	111230	1833869	1945099	5.71847	57576	1920383	1977959	2.91088
18SrRNA	533	+	123381	2780627	2904008	4.24865	73605	1814045	1887650	3.89929	151260	1924094	2075354	7.2884	102686	2007596	2110282	4.86598
18SrRNA	536	+	91825	2742943	2834768	3.23924	44324	1757208	1801532	2.46035	121673	1890520	2012193	6.04679	70537	1961098	2031635	3.47193
18SrRNA	551	+	88667	2518001	2606668	3.40155	41285	1505554	1546839	2.66899	117775	1691541	1809316	6.50937	66183	1741923	1808106	3.66035
18SrRNA	552	+	72602	2604607	2677209	2.71185	27378	1550126	1577504	1.73553	105365	1743568	1848933	5.69869	46656	1801714	1848370	2.52417
18SrRNA	555	+	82565	2581558	2664123	3.09914	34460	1519518	1553978	2.21753	114587	1716893	1831480	6.25652	59213	1768994	1828207	3.23886
18SrRNA	556	+	65131	2593812	2658943	2.44951	21635	1524283	1545918	1.39949	99499	1726095	1825594	5.45023	35824	1785764	1821588	1.96664
18SrRNA	560	+	61696	2524477	2586173	2.38561	20176	1484304	1504480	1.34106	95965	1683226	1779191	5.39374	33702	1740083	1773785	1.9
18SrRNA	561	+	60272	2565710	2625982	2.29522	18636	1504919	1523555	1.22319	98617	1705424	1804041	5.46645	30208	1767917	1798125	1.67997
18SrRNA	562	+	54137	2589137	2643274	2.0481	14364	1516711	1531075	0.938164	92098	1721781	1813879	5.07741	24042	1783764	1807806	1.3299
18SrRNA	568	+	76578	2531746	2608324	2.93591	28571	1474271	1502842	1.90113	112597	1674518	1787115	6.30049	48073	1731106	1779179	2.70198
18SrRNA	580	+	64064	2375182	2439246	2.62639	18004	1351861	1369865	1.31429	102677	1569329	1672006	6.14095	32115	1623735	1655850	1.93949
18SrRNA	592	+	36494	959388	995882	3.66449	9470	438235	447705	2.11523	55165	561011	616176	8.9528	18499	607404	625903	2.95557
18SrRNA	594	+	30908	965757	996665	3.10114	5437	442979	448416	1.21249	50933	566082	617015	8.25474	11274	615464	626738	1.79884
18SrRNA	598	+	36799	954169	990968	3.71344	8976	438356	447332	2.00656	55890	559027	614917	9.08903	17177	606198	623375	2.75548
18SrRNA	599	+	32113	970420	1002533	3.20319	6350	445844	452194	1.40426	52850	567879	620729	8.51418	12135	618158	630293	1.9253
18SrRNA	600	+	32533	968709	1001242	3.24926	6704	445348	452052	1.48302	52896	567042	619938	8.53247	12552	617149	629701	1.99333
18SrRNA	603	+	25808	977072	1002880	2.57339	3469	449211	452680	0.766325	46118	574213	620331	7.43442	6517	624258	630775	1.03317
18SrRNA	604	+	29976	970446	1000422	2.99634	6096	444919	451015	1.35162	49143	569341	618484	7.94572	11574	617623	629197	1.83949
18SrRNA	610	+	29820	969348	999168	2.98448	6130	443943	450073	1.362	49724	567738	617462	8.05297	11297	616928	628225	1.79824
18SrRNA	617	+	40181	918840	959021	4.18979	12135	415831	427966	2.83551	56062	533800	589862	9.50426	24181	575598	599779	4.03165
18SrRNA	628	+	33153	231763	264916	12.5145	10238	123261	133499	7.66897	40554	139819	180373	22.4834	14640	147231	161871	9.04424
18SrRNA	633	+	15961	219452	235413	6.78	2043	118007	120050	1.70179	30088	133505	163593	18.392	2949	141092	144041	2.04733
18SrRNA	639	+	14292	149227	163519	8.74027	1819	83435	85254	2.13362	26732	93603	120335	22.2147	3139	95240	98379	3.19072
18SrRNA	640	+	14093	149329	163422	8.62369	1740	83537	85277	2.04041	26675	93818	120493	22.1382	2755	95608	98363	2.80085
18SrRNA	643	+	13587	145910	159497	8.51866	1870	82018	83888	2.22916	25408	92962	118370	21.4649	2995	93654	96649	3.09884
18SrRNA	645	+	12945	145240	158185	8.18346	1457	81914	83371	1.74761	24579	93045	117624	20.8962	2498	93337	95835	2.60656
18SrRNA	646	+	12280	146519	158799	7.73305	1089	82692	83781	1.29982	24581	93475	118056	20.8215	1741	94573	96314	1.80763
18SrRNA	647	+	11895	146794	158689	7.49579	1006	82756	83762	1.20102	24354	93636	117990	20.6407	1530	94752	96282	1.58908
18SrRNA	649	+	12075	141034	153109	7.88654	1124	80744	81868	1.37294	24152	90400	114552	21.0839	1994	91189	93183	2.13988
18SrRNA	657	+	8712	48362	57074	15.2644	299	36512	36811	0.812257	18436	38093	56529	32.6133	449	36249	36698	1.2235
18SrRNA	658	+	9023	51696	60719	14.8603	446	39145	39591	1.12652	18653	40768	59421	31.3913	683	38679	39362	1.73518
18SrRNA	661	+	9378	56040	65418	14.3355	516	42629	43145	1.19597	18823	44930	63753	29.5249	805	41954	42759	1.88264
18SrRNA	663	+	9078	57439	66517	13.6476	266	44053	44319	0.600194	18544	46016	64560	28.7237	471	43457	43928	1.07221
18SrRNA	664	+	9505	57369	66874	14.2133	519	44156	44675	1.16172	18914	45923	64837	29.1716	850	43355	44205	1.92286
18SrRNA	670	+	10218	55700	65918	15.5011	856	43345	44201	1.93661	19928	44721	64649	30.8249	1311	42436	43747	2.99678
18SrRNA	682	+	8487	50629	59116	14.3565	595	40742	41337	1.43939	16833	42174	59007	28.5271	784	39321	40105	1.95487
18SrRNA	688	+	8326	54868	63194	13.1753	567	44740	45307	1.25146	16711	45747	62458	26.7556	722	42788	43510	1.65939
18SrRNA	701	+	7415	52511	59926	12.3736	460	42457	42917	1.07184	14225	46397	60622	23.4651	525	41198	41723	1.2583
18SrRNA	711	+	8139	53721	61860	13.1571	879	42844	43723	2.01038	15106	47932	63038	23.9633	1141	41542	42683	2.6732
18SrRNA	718	+	13598	69149	82747	16.4332	1413	57347	58760	2.4047	26282	60291	86573	30.3582	1761	57802	59563	2.95653
18SrRNA	719	+	12836	85429	98265	13.0626	1131	72417	73548	1.53777	25358	76085	101443	24.9973	1490	74699	76189	1.95566
18SrRNA	721	+	13618	93007	106625	12.7719	1190	79187	80377	1.48052	27502	83363	110865	24.8067	1623	82447	84070	1.93053
18SrRNA	733	+	13734	105721	119455	11.4972	1081	90692	91773	1.17791	28502	96590	125092	22.7848	1431	95264	96695	1.47991
18SrRNA	734	+	13703	105813	119516	11.4654	840	91120	91960	0.913441	28394	96691	125085	22.6998	1271	95586	96857	1.31224
18SrRNA	738	+	13470	103390	116860	11.5266	1182	89874	91056	1.2981	27748	95459	123207	22.5214	1688	94047	95735	1.7632
18SrRNA	739	+	13668	102805	116473	11.7349	1275	89549	90824	1.40381	28209	94810	123019	22.9306	1778	93749	95527	1.86125
18SrRNA	743	+	12685	103089	115774	10.9567	587	90052	90639	0.647624	26974	96098	123072	21.9173	967	94431	95398	1.01365
18SrRNA	744	+	12427	103767	116194	10.695	426	90617	91043	0.467911	26378	97018	123396	21.3767	805	94918	95723	0.840968
18SrRNA	745	+	12401	103818	116219	10.6704	520	90571	91091	0.570858	26593	96906	123499	21.533	784	95014	95798	0.818389
18SrRNA	748	+	12879	103378	116257	11.078	545	90645	91190	0.597653	27616	95976	123592	22.3445	908	95092	96000	0.945833
18SrRNA	749	+	12979	103153	116132	11.1761	670	90427	91097	0.73548	27637	95818	123455	22.3863	1156	94714	95870	1.2058
18SrRNA	751	+	13310	101551	114861	11.5879	953	89220	90173	1.05686	28020	94188	122208	22.9281	1648	93168	94816	1.7381
18SrRNA	752	+	12878	103331	116209	11.0818	694	90569	91263	0.76044	27296	96273	123569	22.0897	968	94990	95958	1.00877
18SrRNA	754	+	12906	103024	115930	11.1326	650	90459	91109	0.713431	27397	96004	123401	22.2016	967	94808	95775	1.00966
18SrRNA	758	+	15241	104532	119773	12.7249	1683	94432	96115	1.75103	31493	95217	126710	24.8544	2501	97149	99650	2.50978
18SrRNA	768	+	17310	134120	151430	11.431	1745	123471	125216	1.39359	36438	121742	158180	23.0358	2347	126337	128684	1.82385
18SrRNA	769	+	16351	136311	152662	10.7106	1233	125026	126259	0.976564	35458	123629	159087	22.2884	1510	128519	130029	1.16128
18SrRNA	770	+	16572	136244	152816	10.8444	1250	125217	126467	0.9884	35496	123820	159316	22.2802	1669	128650	130319	1.2807
18SrRNA	772	+	16248	136752	153000	10.6196	1446	125193	126639	1.14183	35789	123813	159602	22.4239	1985	128568	130553	1.52046
18SrRNA	774	+	16142	134385	150527	10.7237	1200	123864	125064	0.959509	35269	122489	157758	22.3564	1776	126876	128652	1.38047
18SrRNA	775	+	16059	136740	152799	10.5099	932	125664	126596	0.7362	35299	124527	159826	22.0859	1342	129254	130596	1.0276
18SrRNA	776	+	15520	138204	153724	10.096	707	126568	127275	0.55549	34416	126197	160613	21.4279	1029	130311	131340	0.783463
18SrRNA	778	+	16514	138264	154778	10.6695	809	126886	127695	0.633541	35555	126569	162124	21.9307	1301	130361	131662	0.988136
18SrRNA	783	+	20625	130442	151067	13.6529	1764	120282	122046	1.44536	41801	119904	161705	25.8502	2425	123878	126303	1.91999
18SrRNA	784	+	20080	131554	151634	13.2424	1227	121222	122449	1.00205	41500	121082	162582	25.5256	1848	124923	126771	1.45775
18SrRNA	785	+	19724	132166	151890	12.9857	852	121420	122272	0.696807	41275	121888	163163	25.2968	1509	125211	126720	1.19081
18SrRNA	791	+	24373	102527	126900	19.2065	6882	93973	100855	6.82366	43497	93824	137321	31.6754	10129	94866	104995	9.64713
18SrRNA	793	+	21834	135200	157034	13.904	2758	123852	126610	2.17834	43217	125074	168291	25.6799	4229	126297	130526	3.23997
18SrRNA	795	+	21925	140541	162466	13.4951	2311	128995	131306	1.76001	43963	131070	175033	25.117	2983	131497	134480	2.21817
18SrRNA	797	+	23540	145109	168649	13.958	1786	132871	134657	1.32633	46631	135660	182291	25.5805	2486	134765	137251	1.81128
18SrRNA	803	+	24469	147257	171726	14.2489	2995	134420	137415	2.17953	47379	138254	185633	25.5229	4477	134870	139347	3.21284
18SrRNA	810	+	25218	147248	172466	14.622	3699	134621	138320	2.67423	46591	140127	186718	24.9526	5101	134591	139692	3.6516
18SrRNA	812	+	25730	147388	173118	14.8627	3596	134410	138006	2.60568	48079	140332	188411	25.5181	5040	134298	139338	3.6171
18SrRNA	818	+	20187	86299	106486	18.9574	2138	82263	84401	2.53315	36602	79491	116093	31.5282	2859	77355	80214	3.56422
18SrRNA	823	+	17039	76007	93046	18.3124	283	72461	72744	0.389036	31969	71029	102998	31.0385	399	67242	67641	0.589879
18SrRNA	824	+	17245	75962	93207	18.5018	366	72516	72882	0.502182	32391	70710	103101	31.4168	455	67332	67787	0.67122
18SrRNA	826	+	17634	76228	93862	18.7872	307	72644	72951	0.42083	32989	71225	104214	31.6551	432	67443	67875	0.636464
18SrRNA	827	+	17942	76229	94171	19.0526	286	72891	73177	0.390833	33718	70819	104537	32.2546	481	67604	68085	0.70647
18SrRNA	829	+	19361	76270	95631	20.2455	548	72712	73260	0.748021	36262	70438	106700	33.985	781	67383	68164	1.14577
18SrRNA	831	+	20862	75944	96806	21.5503	720	72695	73415	0.980726	38914	69996	108910	35.7304	982	67043	68025	1.44359
18SrRNA	835	+	28816	88971	117787	24.4645	540	81657	82197	0.656958	54604	83455	138059	39.5512	862	76383	77245	1.11593
18SrRNA	837	+	29885	88601	118486	25.2224	890	81556	82446	1.07949	56874	82354	139228	40.8495	1271	76308	77579	1.63833
18SrRNA	839	+	29986	88198	118184	25.3723	1129	81299	82428	1.36968	56275	82431	138706	40.5714	1450	76191	77641	1.86757
18SrRNA	844	+	30549	91751	122300	24.9787	1123	83304	84427	1.33014	57349	87204	144553	39.6733	1391	78125	79516	1.74933
18SrRNA	848	+	31662	92104	123766	25.5821	1207	84013	85220	1.41633	58727	87638	146365	40.1237	1806	78423	80229	2.25106
18SrRNA	852	+	32719	93556	126275	25.9109	1558	85151	86709	1.79681	59948	89310	149258	40.164	1985	79697	81682	2.43016
18SrRNA	860	+	42481	146601	189082	22.467	6371	111073	117444	5.42471	73779	116757	190536	38.7218	6806	107829	114635	5.9371
18SrRNA	863	+	35180	147346	182526	19.274	1182	110754	111936	1.05596	66608	117054	183662	36.2666	1866	108095	109961	1.69697
18SrRNA	864	+	35334	148179	183513	19.2542	1256	111244	112500	1.11644	67366	117498	184864	36.4408	1780	108890	110670	1.60839
18SrRNA	875	+	37958	150054	188012	20.1891	2058	113452	115510	1.78166	71076	118873	189949	37.4185	2924	111035	113959	2.56584
18SrRNA	881	+	37186	149668	186854	19.9011	3240	112212	115452	2.80636	68369	118359	186728	36.6142	4571	109265	113836	4.01543
18SrRNA	882	+	33730	149623	183353	18.3962	2585	111828	114413	2.25936	62809	118911	181720	34.5636	3734	109245	112979	3.30504
18SrRNA	892	+	32503	146506	179009	18.1572	2272	107200	109472	2.07542	60885	116689	177574	34.2871	3579	105493	109072	3.28132
18SrRNA	895	+	34825	144131	178956	19.4601	3336	102260	105596	3.15921	63351	113944	177295	35.732	4917	102443	107360	4.57992
18SrRNA	896	+	35181	143545	178726	19.6843	2845	101361	104206	2.73017	66035	113285	179320	36.8252	4278	102434	106712	4.00892
18SrRNA	901	+	36117	142368	178485	20.2353	3185	99948	103133	3.08825	67740	111789	179529	37.7321	4947	101619	106566	4.64219
18SrRNA	905	+	34616	160659	195275	17.7268	1584	109471	111055	1.42632	68807	124953	193760	35.5115	2204	114396	116600	1.89022
18SrRNA	908	+	38039	161319	199358	19.0807	1910	110213	112123	1.70349	74971	124672	199643	37.5525	3028	115189	118217	2.56139
18SrRNA	909	+	38324	162245	200569	19.1076	1889	111101	112990	1.67183	75247	125651	200898	37.4553	2985	116252	119237	2.50342
18SrRNA	912	+	37960	158988	196948	19.2741	2694	108643	111337	2.41968	74303	122234	196537	37.8061	4034	113753	117787	3.42483
18SrRNA	921	+	39394	183222	222616	17.6959	3404	119187	122591	2.77671	75551	140057	215608	35.0409	5781	127675	133456	4.33176
18SrRNA	926	+	41971	198340	240311	17.4653	5278	124899	130177	4.05448	78769	151231	230000	34.2474	8008	135624	143632	5.57536
18SrRNA	936	+	29540	204074	233614	12.6448	4278	122485	126763	3.3748	54345	150278	204623	26.5586	6576	135007	141583	4.64463
18SrRNA	941	+	29404	204743	234147	12.5579	4645	122775	127420	3.64542	52670	150687	203357	25.9003	7367	134813	142180	5.18146
18SrRNA	944	+	25786	222811	248597	10.3726	2988	131639	134627	2.21947	48743	162990	211733	23.021	4742	146462	151204	3.13616
18SrRNA	947	+	26308	271174	297482	8.84356	3569	156896	160465	2.22416	48357	198021	246378	19.6272	5765	178987	184752	3.1204
18SrRNA	948	+	24109	283538	307647	7.83658	2386	163133	165519	1.44153	47097	205891	252988	18.6163	4065	186689	190754	2.13102
18SrRNA	949	+	24427	298667	323094	7.56034	2199	172681	174880	1.25743	47881	215204	263085	18.1998	3565	197371	200936	1.7742
18SrRNA	955	+	24961	227521	252482	9.88625	4300	120839	125139	3.43618	44899	159765	204664	21.9379	6942	142328	149270	4.65063
18SrRNA	956	+	23933	227889	251822	9.50394	3742	121030	124772	2.99907	43617	160450	204067	21.3739	6395	142530	148925	4.29411
18SrRNA	958	+	22487	229225	251712	8.93362	3248	121779	125027	2.59784	42149	161310	203459	20.7162	5435	143803	149238	3.64183
18SrRNA	959	+	20097	232309	252406	7.96217	1955	123685	125640	1.55603	39830	164090	203920	19.5322	3332	146446	149778	2.22463
18SrRNA	964	+	19759	238476	258235	7.65156	1154	127940	129094	0.893922	40076	169264	209340	19.144	1947	151633	153580	1.26774
18SrRNA	967	+	20904	165419	186323	11.2192	1487	92346	93833	1.58473	42052	123595	165647	25.3865	2463	109915	112378	2.19171
18SrRNA	987	+	19567	262112	281679	6.94656	1996	141837	143833	1.38772	37592	186974	224566	16.7398	3294	164896	168190	1.9585
18SrRNA	988	+	18736	264113	282849	6.62403	1342	143109	144451	0.929035	37365	187919	225284	16.5857	2633	166159	168792	1.55991
18SrRNA	1005	+	16059	265852	281911	5.69648	6446	149223	155669	4.14084	22671	179826	202497	11.1957	9831	163529	173360	5.67086
18SrRNA	1006	+	12875	269362	282237	4.56177	4459	151699	156158	2.85544	19732	182514	202246	9.75644	6884	166945	173829	3.96021
18SrRNA	1008	+	11394	271723	283117	4.02448	3507	153865	157372	2.22848	17928	184480	202408	8.85736	5578	169028	174606	3.19462
18SrRNA	1012	+	10759	271045	281804	3.8179	3323	154135	157458	2.1104	17279	184396	201675	8.56775	5280	168877	174157	3.03175
18SrRNA	1013	+	10043	274746	284789	3.52647	2582	156737	159319	1.62065	16832	186759	203591	8.26756	4112	171758	175870	2.33809
18SrRNA	1020	+	11629	287925	299554	3.8821	3078	170589	173667	1.77236	19501	195289	214790	9.0791	4560	185489	190049	2.39938
18SrRNA	1028	+	11667	308750	320417	3.64119	1630	182923	184553	0.883215	20110	206045	226155	8.89213	2818	203835	206653	1.36364
18SrRNA	1033	+	12674	387336	400010	3.16842	1738	224511	226249	0.76818	21703	260292	281995	7.69624	2846	263871	266717	1.06705
18SrRNA	1035	+	13392	389149	402541	3.32687	1993	225359	227352	0.876614	22764	261250	284014	8.0151	3406	264870	268276	1.26959
18SrRNA	1046	+	17794	402172	419966	4.23701	4837	272213	277050	1.74589	26457	275860	302317	8.75141	7339	303050	310389	2.36445
18SrRNA	1048	+	18291	394254	412545	4.4337	5216	273893	279109	1.8688	26214	272290	298504	8.78179	7383	301774	309157	2.38811
18SrRNA	1050	+	19150	425052	444202	4.3111	7254	315093	322347	2.25037	27871	296323	324194	8.59701	10055	334324	344379	2.91975
18SrRNA	1052	+	25380	856549	881929	2.87778	15211	777297	792508	1.91935	34787	646698	681485	5.10459	21049	757759	778808	2.70272
18SrRNA	1056	+	20464	1411570	1432034	1.42902	9773	1423346	1433119	0.681939	33291	1148763	1182054	2.81637	12745	1375315	1388060	0.918188
18SrRNA	1059	+	24338	1464310	1488648	1.63491	12824	1484743	1497567	0.856322	36619	1202613	1239232	2.95498	18919	1427363	1446282	1.30811
18SrRNA	1061	+	18377	1516222	1534599	1.19751	6508	1536811	1543319	0.421689	31850	1243499	1275349	2.49736	9779	1480993	1490772	0.655969
18SrRNA	1064	+	19793	1525742	1545535	1.28066	7747	1546475	1554222	0.498449	33183	1251836	1285019	2.5823	11656	1488948	1500604	0.776754
18SrRNA	1079	+	29826	1677062	1706888	1.74739	19491	1744782	1764273	1.10476	43493	1415148	1458641	2.98175	28881	1641228	1670109	1.72929
18SrRNA	1083	+	25989	1718699	1744688	1.48961	14584	1798941	1813525	0.80418	39852	1461193	1501045	2.65495	21096	1685352	1706448	1.23625
18SrRNA	1088	+	30723	1786666	1817389	1.6905	20099	1875056	1895155	1.06055	45084	1524416	1569500	2.87251	27779	1748465	1776244	1.56392
18SrRNA	1091	+	45739	1869773	1915512	2.38782	34440	1960349	1994789	1.7265	62819	1592508	1655327	3.79496	49578	1823553	1873131	2.6468
18SrRNA	1093	+	43631	2473087	2516718	1.73365	32165	2629467	2661632	1.20847	62636	2126769	2189405	2.86087	44441	2466806	2511247	1.76968
18SrRNA	1095	+	43165	2751629	2794794	1.54448	30712	2975940	3006652	1.02147	61964	2387164	2449128	2.53004	42602	2754956	2797558	1.52283
18SrRNA	1098	+	43709	2744904	2788613	1.56741	31281	2996151	3027432	1.03325	63114	2400670	2463784	2.56167	44482	2761390	2805872	1.58532
18SrRNA	1101	+	32078	2863848	2895926	1.10769	17850	3121893	3139743	0.568518	52972	2505325	2558297	2.0706	25700	2882190	2907890	0.883802
18SrRNA	1102	+	45004	2865777	2910781	1.54611	33622	3122964	3156586	1.06514	64892	2505970	2570862	2.52413	46238	2875589	2921827	1.5825
18SrRNA	1123	+	51642	3035340	3086982	1.6729	42550	3409230	3451780	1.2327	71612	2688713	2760325	2.59433	58955	3065448	3124403	1.88692
18SrRNA	1133	+	63491	2923499	2986990	2.12558	65419	3375839	3441258	1.90102	80254	2632976	2713230	2.95788	88440	2982749	3071189	2.87967
18SrRNA	1137	+	72903	3649953	3722856	1.95825	62342	4135492	4197834	1.4851	100694	3184907	3285601	3.06471	84285	3714179	3798464	2.21892
18SrRNA	1143	+	73767	3884422	3958189	1.86366	56171	4437095	4493266	1.25012	108585	3392545	3501130	3.10143	73347	3994002	4067349	1.80331
18SrRNA	1146	+	77476	3856771	3934247	1.96927	61579	4404525	4466104	1.37881	114016	3369060	3483076	3.27343	81872	3962770	4044642	2.02421
18SrRNA	1159	+	54917	2653050	2707967	2.02798	17569	3059290	3076859	0.571004	101944	2292180	2394124	4.25809	24232	2764626	2788858	0.868886
18SrRNA	1165	+	75980	2573693	2649673	2.86752	49381	2962731	3012112	1.63941	120387	2225763	2346150	5.13126	66393	2666019	2732412	2.42983
18SrRNA	1166	+	63602	2642045	2705647	2.35071	31988	3041713	3073701	1.0407	107117	2284917	2392034	4.47807	44704	2741010	2785714	1.60476
18SrRNA	1168	+	70637	2597388	2668025	2.64754	40850	2993300	3034150	1.34634	114250	2248538	2362788	4.83539	56203	2693810	2750013	2.04374
18SrRNA	1170	+	76235	2625741	2701976	2.82145	49269	3019020	3068289	1.60575	120033	2269870	2389903	5.02251	65566	2715417	2780983	2.35766
18SrRNA	1171	+	74565	2621961	2696526	2.76522	46830	3014937	3061767	1.52951	118344	2266900	2385244	4.9615	63396	2711966	2775362	2.28424
18SrRNA	1176	+	82373	2563565	2645938	3.11319	57796	2947490	3005286	1.92314	125351	2212901	2338252	5.36088	78821	2644412	2723233	2.89439
18SrRNA	1180	+	82833	2536082	2618915	3.16287	56852	2908714	2965566	1.91707	127037	2184763	2311800	5.49516	76377	2611874	2688251	2.84114
18SrRNA	1183	+	78968	2535657	2614625	3.02024	51160	2907581	2958741	1.72911	122478	2185653	2308131	5.30637	69210	2613328	2682538	2.58002
18SrRNA	1186	+	81793	2454847	2536640	3.22446	52632	2811663	2864295	1.83752	127234	2110753	2237987	5.6852	72796	2530183	2602979	2.79664
18SrRNA	1192	+	118737	1323853	1442590	8.23082	102662	1513887	1616549	6.35069	150709	1085996	1236705	12.1863	103993	1394207	1498200	6.9412
18SrRNA	1196	+	43895	1281917	1325812	3.3108	6238	1453190	1459428	0.427428	85255	1045135	1130390	7.54209	8529	1354264	1362793	0.625847
18SrRNA	1199	+	59104	1285369	1344473	4.39607	14069	1452887	1466956	0.959061	110912	1049326	1160238	9.55942	20084	1351974	1372058	1.46379
18SrRNA	1207	+	63124	1145740	1208864	5.22176	15068	1261197	1276265	1.18063	116274	916212	1032486	11.2616	21471	1184745	1206216	1.78003
18SrRNA	1208	+	56381	1160785	1217166	4.63215	7741	1272949	1280690	0.60444	111246	927416	1038662	10.7105	10519	1202061	1212580	0.867489
18SrRNA	1211	+	55322	1170963	1226285	4.51135	5038	1283604	1288642	0.390954	111049	937206	1048255	10.5937	7376	1212616	1219992	0.604594
18SrRNA	1212	+	55999	1172302	1228301	4.55906	5659	1284878	1290537	0.4385	112069	938162	1050231	10.6709	7963	1214087	1222050	0.65161
18SrRNA	1214	+	59992	1170565	1230557	4.87519	11209	1280898	1292107	0.867498	117132	937050	1054182	11.1112	15420	1208516	1223936	1.25987
18SrRNA	1218	+	64903	1166736	1231639	5.26964	17855	1274840	1292695	1.38122	120131	935529	1055660	11.3797	25125	1199393	1224518	2.05183
18SrRNA	1224	+	72479	1163834	1236313	5.86251	26966	1267421	1294387	2.0833	127133	934096	1061229	11.9798	38973	1188101	1227074	3.17609
18SrRNA	1225	+	68292	1175459	1243751	5.49081	22284	1276955	1299239	1.71516	122373	944198	1066571	11.4735	30694	1202295	1232989	2.4894
18SrRNA	1239	+	36344	147244	183588	19.7965	4856	147562	152418	3.18598	71655	133886	205541	34.8617	5577	142074	147651	3.77715
18SrRNA	1255	+	28787	63637	92424	31.1467	2510	53007	55517	4.52114	59182	59637	118819	49.8085	3279	58269	61548	5.32755
18SrRNA	1256	+	25942	63003	88945	29.1663	1275	52098	53373	2.38885	55029	58724	113753	48.3759	2044	57613	59657	3.42625
18SrRNA	1265	+	24271	63120	87391	27.7729	816	51401	52217	1.56271	51631	60236	111867	46.1539	1433	57120	58553	2.44736
18SrRNA	1266	+	24762	62651	87413	28.3276	985	51216	52201	1.88694	52432	59581	112013	46.8089	1615	56965	58580	2.75691
18SrRNA	1268	+	25101	62779	87880	28.5628	1290	50999	52289	2.46706	52565	60047	112612	46.678	1840	56808	58648	3.13736
18SrRNA	1270	+	25988	63506	89494	29.0388	1305	51129	52434	2.48884	53950	61160	115110	46.8682	1779	57013	58792	3.02592
18SrRNA	1273	+	27950	64824	92774	30.127	1221	51442	52663	2.31852	57058	63951	121009	47.1519	1994	57127	59121	3.37274
18SrRNA	1277	+	29347	64817	94164	31.1658	1509	51159	52668	2.86512	58336	64715	123051	47.408	2609	56539	59148	4.41097
18SrRNA	1278	+	27971	65480	93451	29.9312	1348	51313	52661	2.55977	56303	65533	121836	46.2121	2175	56982	59157	3.67666
18SrRNA	1283	+	27530	64300	91830	29.9793	1733	50701	52434	3.30511	54717	64699	119416	45.8205	2701	56163	58864	4.58854
18SrRNA	1285	+	23088	66566	89654	25.7523	1479	51084	52563	2.81377	46537	69196	115733	40.2107	2451	56512	58963	4.15684
18SrRNA	1286	+	22482	67220	89702	25.063	860	51729	52589	1.63532	45851	69816	115667	39.6405	1452	57555	59007	2.46072
18SrRNA	1287	+	22798	67056	89854	25.3723	1202	51385	52587	2.28574	46040	70054	116094	39.6575	1891	57138	59029	3.20351
18SrRNA	1301	+	16041	40224	56265	28.5097	1607	30184	31791	5.05489	29142	38878	68020	42.8433	2425	33052	35477	6.83541
18SrRNA	1304	+	13324	42341	55665	23.936	969	30998	31967	3.03125	25067	41483	66550	37.6664	1469	34371	35840	4.09877
18SrRNA	1313	+	11512	37793	49305	23.3485	835	26374	27209	3.06884	20763	36296	57059	36.3887	1148	29173	30321	3.78615
18SrRNA	1314	+	11716	38289	50005	23.4297	588	27116	27704	2.12244	21129	36331	57460	36.7717	870	29938	30808	2.82394
18SrRNA	1315	+	11896	39219	51115	23.273	596	28124	28720	2.07521	21483	37367	58850	36.5047	907	30903	31810	2.8513
18SrRNA	1322	+	11763	35201	46964	25.0468	975	26986	27961	3.487	21479	33598	55077	38.9981	1283	28694	29977	4.27995
18SrRNA	1325	+	11318	15515	26833	42.1794	728	13867	14595	4.98801	20474	17117	37591	54.4652	927	13678	14605	6.34714
18SrRNA	1326	+	10397	15551	25948	40.0686	278	14298	14576	1.90724	19438	17335	36773	52.8594	311	14024	14335	2.16952
18SrRNA	1334	+	10589	17095	27684	38.2495	397	16789	17186	2.31002	20146	18817	38963	51.7055	530	15924	16454	3.2211
18SrRNA	1335	+	10546	17252	27798	37.938	379	16912	17291	2.19189	20317	18852	39169	51.8701	412	16171	16583	2.48447
18SrRNA	1338	+	10426	16202	26628	39.1543	318	16019	16337	1.9465	19558	18386	37944	51.5444	467	15216	15683	2.97775
18SrRNA	1339	+	10213	16137	26350	38.759	169	16052	16221	1.04186	19269	18515	37784	50.9978	267	15270	15537	1.71848
18SrRNA	1340	+	10071	16381	26452	38.0727	137	16216	16353	0.837767	19219	18670	37889	50.7245	203	15387	15590	1.30212
18SrRNA	1342	+	10247	16470	26717	38.3539	126	16260	16386	0.768949	19241	19002	38243	50.3125	212	15433	15645	1.35507
18SrRNA	1345	+	10573	15368	25941	40.7579	209	15842	16051	1.3021	19760	17493	37253	53.0427	337	14743	15080	2.23475
18SrRNA	1346	+	10396	15412	25808	40.2821	200	16033	16233	1.23206	19432	17452	36884	52.6841	218	14998	15216	1.4327
18SrRNA	1347	+	10318	15533	25851	39.9133	163	16170	16333	0.99798	19333	17527	36860	52.4498	194	15199	15393	1.26031
18SrRNA	1348	+	10240	15569	25809	39.6761	219	16104	16323	1.34167	19321	17442	36763	52.5556	305	15072	15377	1.98348
18SrRNA	1360	+	10156	15731	25887	39.232	189	16189	16378	1.15399	19117	17734	36851	51.8765	294	15100	15394	1.90984
18SrRNA	1367	+	10615	15309	25924	40.9466	236	16305	16541	1.42676	19776	17164	36940	53.5355	362	15042	15404	2.35004
18SrRNA	1371	+	6849	14486	21335	32.1022	188	16613	16801	1.11898	12767	15603	28370	45.0018	322	14908	15230	2.11425
18SrRNA	1372	+	6619	14757	21376	30.9646	161	17145	17306	0.930313	12116	16080	28196	42.9706	249	15427	15676	1.58842
18SrRNA	1377	+	4277	16381	20658	20.7038	112	20331	20443	0.547865	8703	17981	26684	32.6151	174	17137	17311	1.00514
18SrRNA	1381	+	4402	16369	20771	21.193	186	20371	20557	0.904801	8816	18060	26876	32.8025	262	17151	17413	1.50462
18SrRNA	1383	+	4305	16390	20695	20.8021	285	20205	20490	1.39092	8635	18064	26699	32.342	345	17074	17419	1.9806
18SrRNA	1384	+	4148	16736	20884	19.8621	146	20516	20662	0.706611	8472	18568	27040	31.3314	255	17329	17584	1.45018
18SrRNA	1385	+	4633	16971	21604	21.4451	169	20852	21021	0.803958	9338	18978	28316	32.9778	209	17605	17814	1.17323
18SrRNA	1386	+	5377	17748	23125	23.2519	120	22161	22281	0.538575	10688	19532	30220	35.3673	218	18369	18587	1.17286
18SrRNA	1387	+	6491	18935	25426	25.529	202	24539	24741	0.816459	12760	20653	33413	38.1887	241	19279	19520	1.23463
18SrRNA	1392	+	7075	23686	30761	22.9999	125	32192	32317	0.386793	13649	26124	39773	34.3173	179	23531	23710	0.754956
18SrRNA	1393	+	7240	24225	31465	23.0097	135	32696	32831	0.411197	14371	26367	40738	35.2766	170	23883	24053	0.706773
18SrRNA	1394	+	7717	24119	31836	24.2399	110	32809	32919	0.334154	15064	26554	41618	36.1959	198	23909	24107	0.821338
18SrRNA	1396	+	7717	24280	31997	24.1179	128	32857	32985	0.388055	15479	26460	41939	36.9084	151	23969	24120	0.626036
18SrRNA	1407	+	8007	26014	34021	23.5355	141	33113	33254	0.424009	16305	27600	43905	37.137	148	24391	24539	0.603122
18SrRNA	1410	+	8546	27519	36065	23.6961	160	33845	34005	0.470519	17272	29043	46315	37.2925	256	25265	25521	1.0031
18SrRNA	1411	+	8694	27415	36109	24.0771	410	33615	34025	1.205	17668	28734	46402	38.0759	321	25203	25524	1.25764
18SrRNA	1423	+	8528	23627	32155	26.5215	356	28190	28546	1.24711	17423	23632	41055	42.4382	550	20205	20755	2.64996
18SrRNA	1432	+	10851	94781	105632	10.2725	328	63644	63972	0.512724	22505	70717	93222	24.1413	581	61940	62521	0.929288
18SrRNA	1433	+	11272	102937	114209	9.86962	440	68821	69261	0.635278	23036	76257	99293	23.2	596	67626	68222	0.873618
18SrRNA	1435	+	11844	108855	120699	9.81284	681	72897	73578	0.925548	23997	80492	104489	22.9661	1009	72048	73057	1.38111
18SrRNA	1438	+	12771	116823	129594	9.85462	1187	77549	78736	1.50757	25191	85226	110417	22.8144	1493	77617	79110	1.88725
18SrRNA	1440	+	12754	118283	131037	9.73313	1126	78575	79701	1.41278	25505	85847	111352	22.9048	1597	78506	80103	1.99368
18SrRNA	1445	+	11453	144898	156351	7.32519	339	93113	93452	0.362753	24626	104875	129501	19.0161	482	95677	96159	0.501253
18SrRNA	1449	+	14360	254081	268441	5.34941	1554	152226	153780	1.01053	28583	173241	201824	14.1623	2654	173583	176237	1.50593
18SrRNA	1452	+	15168	505195	520363	2.91489	1082	303345	304427	0.355422	31329	353201	384530	8.14735	2054	375763	377817	0.543649
18SrRNA	1455	+	18882	575079	593961	3.179	3124	350710	353834	0.8829	35621	406577	442198	8.05544	5804	437152	442956	1.31029
18SrRNA	1457	+	24173	684915	709088	3.40903	7061	441486	448547	1.57419	43424	491122	534546	8.12353	12150	537946	550096	2.20871
18SrRNA	1459	+	26683	855361	882044	3.02513	9103	605207	614310	1.48183	46646	631609	678255	6.87735	15414	704142	719556	2.14215
18SrRNA	1465	+	30500	945998	976498	3.12341	13737	685705	699442	1.96399	51464	707084	758548	6.78454	21862	777735	799597	2.73413
18SrRNA	1476	+	32794	1085097	1117891	2.93356	15699	813722	829421	1.89277	53920	827949	881869	6.11429	24360	880138	904498	2.69321
18SrRNA	1480	+	26232	1104858	1131090	2.31918	9713	836261	845974	1.14814	47913	849410	897323	5.33955	14187	902141	916328	1.54824
18SrRNA	1482	+	28566	1111938	1140504	2.50468	11449	839242	850691	1.34585	49725	853374	903099	5.50604	17282	904579	921861	1.87469
18SrRNA	1494	+	30435	1104620	1135055	2.68137	18770	829024	847794	2.21398	46346	844252	890598	5.20392	28849	891304	920153	3.13524
18SrRNA	1498	+	18635	1119265	1137900	1.63767	7272	842924	850196	0.855332	34341	859378	893719	3.84248	11295	911039	922334	1.22461
18SrRNA	1500	+	25379	1112402	1137781	2.23057	14490	835723	850213	1.70428	40887	852949	893836	4.57433	22290	900021	922311	2.41676
18SrRNA	1511	+	32917	1091719	1124636	2.9269	23298	819296	842594	2.76503	47502	834999	882501	5.38266	34809	879697	914506	3.80632
18SrRNA	1525	+	28196	1088029	1116225	2.52601	18231	820953	839184	2.17247	41396	836044	877440	4.71782	28042	882547	910589	3.07955
18SrRNA	1533	+	26771	991217	1017988	2.6298	19872	764669	784541	2.53295	35106	768303	803409	4.36963	29621	821288	850909	3.4811
18SrRNA	1535	+	23173	985960	1009133	2.29633	17943	760913	778856	2.30376	30882	765672	796554	3.87695	26510	817937	844447	3.13933
18SrRNA	1536	+	20440	987402	1007842	2.0281	15879	762089	777968	2.04109	29132	766351	795483	3.66218	23273	820118	843391	2.75946
18SrRNA	1538	+	22325	985315	1007640	2.21557	16771	761113	777884	2.15598	30458	764864	795322	3.82964	26460	816835	843295	3.13769
18SrRNA	1543	+	26280	972671	998951	2.63076	20212	753194	773406	2.61338	33812	755320	789132	4.28471	30975	806665	837640	3.69789
18SrRNA	1550	+	23998	513102	537100	4.46807	16016	472588	488604	3.27791	27193	425607	452800	6.00552	21775	471218	492993	4.4169
18SrRNA	1554	+	17773	398897	416670	4.26549	12696	387991	400687	3.16856	22818	334220	357038	6.39092	15386	372616	388002	3.96544
18SrRNA	1567	+	1550	6705	8255	18.7765	411	6877	7288	5.63941	3113	7234	10347	30.086	457	7879	8336	5.48225
18SrRNA	1569	+	1401	7748	9149	15.3131	156	7287	7443	2.09593	2967	8019	10986	27.0071	392	8475	8867	4.42089
18SrRNA	1572	+	1533	7777	9310	16.4662	237	7200	7437	3.18677	3169	8079	11248	28.1739	398	8502	8900	4.47191
18SrRNA	1574	+	1906	7252	9158	20.8124	636	6656	7292	8.72189	3648	7632	11280	32.3404	861	7808	8669	9.93194
18SrRNA	1581	+	2725	4043	6768	40.263	182	2880	3062	5.94383	6895	5004	11899	57.946	277	3773	4050	6.83951
18SrRNA	1586	+	2837	6268	9105	31.1587	112	4489	4601	2.43425	7162	8098	15260	46.9332	178	5399	5577	3.19168
18SrRNA	1587	+	2875	6403	9278	30.9873	122	4630	4752	2.56734	7207	8414	15621	46.1366	175	5494	5669	3.08696
18SrRNA	1592	+	2813	7529	10342	27.1998	143	5495	5638	2.53636	7085	9832	16917	41.8809	113	6241	6354	1.77841
18SrRNA	1593	+	2875	7494	10369	27.7269	94	5557	5651	1.66342	7297	9649	16946	43.0603	143	6217	6360	2.24843
18SrRNA	1597	+	2996	11659	14655	20.4435	233	8112	8345	2.79209	7355	12996	20351	36.1407	416	8040	8456	4.91958
18SrRNA	1612	+	5648	64746	70394	8.02341	1482	49549	51031	2.90412	12023	59272	71295	16.8637	2107	46200	48307	4.36169
18SrRNA	1625	+	5682	74908	80590	7.0505	800	57962	58762	1.36142	12481	66142	78623	15.8745	1132	53954	55086	2.05497
18SrRNA	1629	+	5600	94300	99900	5.60561	402	73823	74225	0.541596	12980	81567	94547	13.7286	424	70393	70817	0.598726
18SrRNA	1631	+	6857	101617	108474	6.32133	542	80222	80764	0.671091	14502	88200	102702	14.1205	739	77262	78001	0.947424
18SrRNA	1635	+	9052	122760	131812	6.86736	648	100915	101563	0.638028	18876	107073	125949	14.987	939	99649	100588	0.933511
18SrRNA	1636	+	9820	124941	134761	7.28697	698	103307	104005	0.671122	20053	108918	128971	15.5485	960	102171	103131	0.930855
18SrRNA	1637	+	10030	129555	139585	7.18559	711	107941	108652	0.654383	20723	113805	134528	15.4042	936	106809	107745	0.868718
18SrRNA	1638	+	10042	130277	140319	7.15655	889	108530	109419	0.812473	20916	114419	135335	15.455	955	107599	108554	0.879746
18SrRNA	1651	+	13135	154950	168085	7.8145	2809	131302	134111	2.09453	24773	135300	160073	15.4761	3663	128279	131942	2.77622
18SrRNA	1656	+	13918	194750	208668	6.66993	2861	165560	168421	1.69872	26229	170952	197181	13.302	3680	160007	163687	2.24819
18SrRNA	1657	+	13265	197317	210582	6.29921	2150	167584	169734	1.26669	25717	172943	198660	12.9452	2809	162138	164947	1.70297
18SrRNA	1659	+	12916	199696	212612	6.07492	2003	169763	171766	1.16612	25297	175165	200462	12.6193	2666	163630	166296	1.60317
18SrRNA	1667	+	14997	247359	262356	5.71628	2679	205825	208504	1.28487	28600	213426	242026	11.8169	3800	203037	206837	1.8372
18SrRNA	1693	+	19002	526912	545914	3.48077	3285	432402	435687	0.753982	38459	430431	468890	8.20214	4453	449597	454050	0.980729
18SrRNA	1694	+	19392	528497	547889	3.5394	3830	433196	437026	0.876378	39017	431835	470852	8.28647	5044	450337	455381	1.10764
18SrRNA	1697	+	22584	527024	549608	4.10911	7079	431158	438237	1.61534	40784	431890	472674	8.62836	10096	446485	456581	2.21122
18SrRNA	1700	+	24912	525011	549923	4.53009	9938	428385	438323	2.26728	43080	429934	473014	9.10755	13982	442706	456688	3.06161
18SrRNA	1704	+	25477	516782	542259	4.69831	10631	423095	433726	2.45109	42823	424403	467226	9.16537	14638	436480	451118	3.24483
18SrRNA	1710	+	21037	512119	533156	3.94575	6301	418130	424431	1.48458	38835	419792	458627	8.46767	8893	432158	441051	2.01632
18SrRNA	1711	+	23402	511756	535158	4.37291	7402	418641	426043	1.73738	41234	419553	460787	8.9486	10448	431886	442334	2.36202
18SrRNA	1715	+	25884	512923	538807	4.80395	8627	418551	427178	2.01953	45490	420638	466128	9.75912	11595	431779	443374	2.61517
18SrRNA	1718	+	23647	514535	538182	4.39387	6774	420023	426797	1.58717	43215	422405	465620	9.28117	9533	433207	442740	2.15318
18SrRNA	1719	+	23958	515750	539708	4.43907	6540	421375	427915	1.52834	43345	423595	466940	9.28278	9175	434783	443958	2.06664
18SrRNA	1720	+	24739	514617	539356	4.58677	7887	419885	427772	1.84374	44210	422349	466559	9.47576	10307	433429	443736	2.32278
18SrRNA	1729	+	29725	487928	517653	5.74226	9212	399487	408699	2.25398	52839	401623	454462	11.6267	12398	411143	423541	2.92723
18SrRNA	1730	+	28374	488546	516920	5.48905	7253	401009	408262	1.77656	52067	402155	454222	11.4629	10488	412568	423056	2.4791
18SrRNA	1739	+	21468	453484	474952	4.52004	4352	367396	371748	1.17069	41214	370671	411885	10.0062	6012	379573	385585	1.55919
18SrRNA	1740	+	23339	450987	474326	4.92046	6068	365154	371222	1.6346	42548	368869	411417	10.3418	8051	376984	385035	2.09098
18SrRNA	1742	+	25474	448902	474376	5.37	8854	362421	371275	2.38476	44781	366586	411367	10.8859	12018	373178	385196	3.11997
18SrRNA	1744	+	27007	443206	470213	5.74357	10521	357863	368384	2.85599	46294	361970	408264	11.3392	14178	368365	382543	3.70625
18SrRNA	1749	+	29940	407616	437556	6.84255	12105	328469	340574	3.55429	47915	332028	379943	12.6111	16143	340055	356198	4.53203
18SrRNA	1752	+	25451	394123	419574	6.06591	8808	314984	323792	2.72026	43902	320065	363967	12.0621	12305	328273	340578	3.61298
18SrRNA	1756	+	19211	395012	414223	4.63784	3174	316932	320106	0.991547	36865	322295	359160	10.2642	4454	331876	336330	1.32429
18SrRNA	1757	+	18530	396838	415368	4.4611	2435	318380	320815	0.759004	36977	323329	360306	10.2627	3591	333599	337190	1.06498
18SrRNA	1758	+	18471	398364	416835	4.43125	2113	319954	322067	0.656075	36148	325300	361448	10.0009	3259	335111	338370	0.963147
18SrRNA	1760	+	19865	402001	421866	4.70884	2869	323435	326304	0.879241	39316	329736	369052	10.6532	3855	337496	341351	1.12934
18SrRNA	1761	+	21401	400655	422056	5.07065	3359	323282	326641	1.02835	40958	328516	369474	11.0855	5327	336184	341511	1.55983
18SrRNA	1764	+	37435	360136	397571	9.41593	15480	294530	310010	4.99339	54763	294481	349244	15.6804	18714	302734	321448	5.82178
18SrRNA	1776	+	20914	167025	187939	11.1281	1115	147108	148223	0.752245	41953	140518	182471	22.9916	1699	142638	144337	1.17711
18SrRNA	1777	+	21351	166597	187948	11.3601	1468	146787	148255	0.990186	42430	140052	182482	23.2516	2004	142337	144341	1.38838
18SrRNA	1778	+	21510	166345	187855	11.4503	1814	146433	148247	1.22363	42565	139816	182381	23.3385	2531	141730	144261	1.75446
18SrRNA	1779	+	22337	165293	187630	11.9048	2571	145496	148067	1.73638	43330	138873	182203	23.7812	3698	140432	144130	2.56574
18SrRNA	1782	+	22429	164104	186533	12.0241	3015	144076	147091	2.04975	43365	138046	181411	23.9043	3917	139264	143181	2.7357
18SrRNA	1789	+	18809	53959	72768	25.8479	1272	57452	58724	2.16606	36739	49949	86688	42.3807	1323	46112	47435	2.78908
18SrRNA	1792	+	18030	47306	65336	27.5958	620	51699	52319	1.18504	35329	44361	79690	44.333	792	40298	41090	1.92748
18SrRNA	1795	+	18156	50370	68526	26.4951	323	55267	55590	0.58104	35803	48154	83957	42.6444	406	42911	43317	0.937276
18SrRNA	1796	+	18171	51115	69286	26.2261	236	56594	56830	0.415274	36362	48485	84847	42.856	382	43668	44050	0.867196
18SrRNA	1799	+	18750	51603	70353	26.6513	248	57039	57287	0.432908	37251	49221	86472	43.0787	257	44126	44383	0.579051
18SrRNA	1806	+	20197	49156	69353	29.122	1045	55245	56290	1.85646	39259	47076	86335	45.4729	1376	42112	43488	3.16409
18SrRNA	1810	+	18802	36995	55797	33.6972	732	44578	45310	1.61554	36855	36562	73417	50.1995	936	33185	34121	2.74318
18SrRNA	1811	+	17364	40760	58124	29.8741	630	47744	48374	1.30235	34580	40079	74659	46.3173	617	36025	36642	1.68386
18SrRNA	1812	+	16542	40930	57472	28.7827	368	48131	48499	0.758779	33039	39991	73030	45.2403	355	36327	36682	0.967777
18SrRNA	1813	+	15838	41264	57102	27.7363	221	48239	48460	0.456046	31693	40747	72440	43.7507	294	36403	36697	0.801155
18SrRNA	1816	+	16150	39947	56097	28.7894	528	47934	48462	1.08951	32576	38493	71069	45.8371	778	35925	36703	2.11972
18SrRNA	1818	+	15380	40725	56105	27.4129	287	48176	48463	0.592204	31501	39584	71085	44.3146	329	36383	36712	0.896165
18SrRNA	1821	+	15636	40738	56374	27.7362	541	47980	48521	1.11498	31644	40248	71892	44.016	703	35747	36450	1.92867
18SrRNA	1828	+	11656	30777	42433	27.4692	220	39596	39816	0.552542	23323	31021	54344	42.9173	244	27953	28197	0.86534
18SrRNA	1829	+	11680	30909	42589	27.4249	179	39691	39870	0.448959	23110	31562	54672	42.2703	209	28048	28257	0.73964
18SrRNA	1833	+	11545	31201	42746	27.0084	251	39975	40226	0.623975	23242	31963	55205	42.1013	278	28266	28544	0.973935
18SrRNA	1838	+	12861	42936	55797	23.0496	316	47341	47657	0.663072	25813	41363	67176	38.4259	404	36296	36700	1.10082
18SrRNA	1840	+	13264	48076	61340	21.6237	582	51068	51650	1.12682	26603	45551	72154	36.8698	675	39945	40620	1.66174
18SrRNA	1842	+	14192	53392	67584	20.9991	830	55142	55972	1.48288	28238	48987	77225	36.5659	1061	43462	44523	2.38304
18SrRNA	1859	+	13123	70790	83913	15.6388	1516	58469	59985	2.5273	24714	58250	82964	29.7888	1914	49196	51110	3.74486
18SrRNA	1862	+	12442	70562	83004	14.9896	1899	57694	59593	3.18662	23230	58389	81619	28.4615	2118	48856	50974	4.15506
18SrRNA	1865	+	12347	69874	82221	15.0168	1736	57025	58761	2.95434	23228	57390	80618	28.8124	1935	48609	50544	3.82835
18SrRNA	1870	+	8613	61027	69640	12.3679	549	43838	44387	1.23685	16910	48073	64983	26.0222	679	40530	41209	1.6477
18SrRNA	1878	+	9873	83472	93345	10.5769	890	57173	58063	1.53282	19000	62641	81641	23.2726	1327	56943	58270	2.27733
18SrRNA	1880	+	12084	151056	163140	7.40713	869	104072	104941	0.828084	25196	106514	131710	19.1299	1182	103875	105057	1.1251
18SrRNA	1881	+	12024	159211	171235	7.02193	732	113420	114152	0.64125	25563	112558	138121	18.5077	1276	110493	111769	1.14164
18SrRNA	1883	+	13213	162115	175328	7.53616	1326	115497	116823	1.13505	26329	116083	142412	18.4879	2112	112681	114793	1.83983
18SrRNA	1890	+	14186	171149	185335	7.65425	909	121040	121949	0.745394	29872	123860	153732	19.4312	1318	119293	120611	1.09277
18SrRNA	1895	+	16244	175772	192016	8.45971	2412	125210	127622	1.88996	31869	126500	158369	20.1233	3387	122731	126118	2.68558
18SrRNA	1898	+	16545	180464	197009	8.39809	3272	127477	130749	2.5025	32237	130369	162606	19.8252	4500	125195	129695	3.46968
18SrRNA	1900	+	16511	185431	201942	8.17611	2790	131688	134478	2.07469	32374	134638	167012	19.3842	4128	129326	133454	3.0932
18SrRNA	1902	+	15819	189453	205272	7.70636	2418	134697	137115	1.76348	31851	138551	170402	18.6917	3489	132400	135889	2.56754
18SrRNA	1904	+	36395	170223	206618	17.6146	16333	121874	138207	11.8178	49125	122738	171863	28.5838	22275	114661	136936	16.2667
18SrRNA	1906	+	17061	195587	212648	8.02312	2966	139468	142434	2.08237	32770	143468	176238	18.5942	4499	136877	141376	3.18229
18SrRNA	1909	+	19509	220822	240331	8.11755	3934	156298	160232	2.45519	37454	160373	197827	18.9327	6113	154974	161087	3.79484
18SrRNA	1915	+	23399	281842	305241	7.66575	3989	197860	201849	1.97623	46035	204729	250764	18.3579	5616	201887	207503	2.70647
18SrRNA	1924	+	28341	296180	324521	8.73318	7409	208561	215970	3.43057	50603	219235	269838	18.7531	10550	211125	221675	4.75922
18SrRNA	1931	+	21468	306870	328338	6.53838	3084	215956	219040	1.40796	44914	228417	273331	16.4321	4422	220428	224850	1.96664
18SrRNA	1932	+	21767	306794	328561	6.62495	3365	215882	219247	1.5348	44686	228867	273553	16.3354	4440	220542	224982	1.97349
18SrRNA	1936	+	24864	281094	305958	8.12661	4911	201649	206560	2.37752	48648	206795	255443	19.0446	6681	204404	211085	3.16508
18SrRNA	1939	+	26208	260633	286841	9.13677	5737	187878	193615	2.9631	49384	191489	240873	20.5021	7427	191461	198888	3.73426
18SrRNA	1941	+	23095	256603	279698	8.25712	3790	184322	188112	2.01476	46737	188050	234787	19.9061	5561	188724	194285	2.86229
18SrRNA	1944	+	25985	316754	342739	7.58157	2450	214473	216923	1.12943	57038	224747	281785	20.2417	3770	224998	228768	1.64796
18SrRNA	1946	+	29777	325126	354903	8.39018	4663	218161	222824	2.09268	61351	229171	290522	21.1175	6773	229847	236620	2.8624
18SrRNA	1952	+	27087	335467	362554	7.47116	2895	223573	226468	1.27833	59610	235842	295452	20.1759	3999	237117	241116	1.65854
18SrRNA	1954	+	27612	346624	374236	7.37823	2818	227728	230546	1.22232	60848	240277	301125	20.2069	4000	242974	246974	1.6196
18SrRNA	1956	+	26560	409029	435589	6.09749	1933	257865	259798	0.74404	61023	276777	337800	18.0648	2937	279310	282247	1.04058
18SrRNA	1957	+	27031	420613	447644	6.0385	2383	263015	265398	0.897897	61100	283442	344542	17.7337	3578	285405	288983	1.23814
18SrRNA	1958	+	28304	435711	464015	6.0998	3211	270237	273448	1.17426	64223	289740	353963	18.144	4513	293657	298170	1.51357
18SrRNA	1960	+	29507	496101	525608	5.61388	4243	300468	304711	1.39247	63550	326323	389873	16.3002	6212	332282	338494	1.83519
18SrRNA	1966	+	33868	527100	560968	6.03742	6257	315998	322255	1.94163	66319	347380	413699	16.0307	9586	350383	359969	2.66301
18SrRNA	1974	+	47934	507084	555018	8.63648	18514	297592	316106	5.8569	75055	333827	408882	18.3562	21761	332133	353894	6.14902
18SrRNA	1982	+	37610	439229	476839	7.88736	10832	248544	259376	4.17618	62672	287100	349772	17.918	16362	279645	296007	5.52757
18SrRNA	1983	+	33475	443919	477394	7.01203	7921	251876	259797	3.04892	60036	290498	350534	17.127	12185	284187	296372	4.11139
18SrRNA	1985	+	30445	448304	478749	6.35928	6771	253996	260767	2.59657	58093	293550	351643	16.5204	9942	287317	297259	3.34456
18SrRNA	1991	+	29227	444214	473441	6.17331	6194	250830	257024	2.40989	55533	289249	344782	16.1067	9724	284170	293894	3.30868
18SrRNA	1993	+	28854	445187	474041	6.08682	5735	251353	257088	2.23075	56296	290070	346366	16.2533	8671	285139	293810	2.95123
18SrRNA	1999	+	31045	427900	458945	6.76443	7072	240934	248006	2.85154	57056	277636	334692	17.0473	11466	272643	284109	4.03578
18SrRNA	2000	+	26619	435029	461648	5.76608	4317	244837	249154	1.73266	53184	282944	336128	15.8225	6472	278954	285426	2.26749
18SrRNA	2001	+	26528	434501	461029	5.75408	4375	244470	248845	1.75812	53046	282640	335686	15.8023	6633	278454	285087	2.32666
18SrRNA	2003	+	27405	432179	459584	5.963	4972	243187	248159	2.00355	53876	280863	334739	16.0949	7596	276479	284075	2.67394
18SrRNA	2010	+	39208	333702	372910	10.5141	11299	173656	184955	6.10905	64434	206424	270858	23.7888	14767	200592	215359	6.85692
18SrRNA	2011	+	26305	329617	355922	7.39066	3937	170417	174354	2.25805	52314	203443	255757	20.4546	5945	198554	204499	2.9071
18SrRNA	2020	+	23069	318123	341192	6.7613	4200	162601	166801	2.51797	43490	193678	237168	18.3372	6306	190193	196499	3.20918
18SrRNA	2031	+	19939	320698	340637	5.85345	2430	163787	166217	1.46194	39302	197482	236784	16.5982	4074	191874	195948	2.07912
18SrRNA	2033	+	20756	320159	340915	6.08832	2958	163321	166279	1.77894	39596	197605	237201	16.693	4759	191199	195958	2.42858
18SrRNA	2035	+	21956	318488	340444	6.44923	4106	161998	166104	2.47195	39509	197241	236750	16.6881	6323	189465	195788	3.22951
18SrRNA	2038	+	23555	315769	339324	6.94174	5084	160400	165484	3.0722	40553	195057	235610	17.2119	8223	187055	195278	4.21092
18SrRNA	2048	+	12543	239816	252359	4.9703	1303	122233	123536	1.05475	23439	149662	173101	13.5406	2187	142871	145058	1.50767
18SrRNA	2050	+	13108	240715	253823	5.16423	986	122558	123544	0.798096	25065	150977	176042	14.2381	1650	143427	145077	1.13733
18SrRNA	2056	+	18125	134328	152453	11.8889	3676	70228	73904	4.97402	27842	87417	115259	24.156	4970	82561	87531	5.67799
18SrRNA	2058	+	20522	36448	56970	36.0225	4854	19279	24133	20.1135	28284	26508	54792	51.6207	5263	20941	26204	20.0847
18SrRNA	2061	+	12132	17485	29617	40.963	759	9456	10215	7.43025	23498	15498	38996	60.2575	949	9700	10649	8.91163
18SrRNA	2063	+	11010	15303	26313	41.8424	180	7942	8122	2.2162	22668	14385	37053	61.1772	237	8337	8574	2.76417
18SrRNA	2066	+	11692	16397	28089	41.6248	86	8962	9048	0.950486	25145	16451	41596	60.4505	127	9205	9332	1.36091
18SrRNA	2070	+	12264	15910	28174	43.5295	124	8953	9077	1.36609	26081	15919	42000	62.0976	317	9039	9356	3.3882
18SrRNA	2075	+	12435	12736	25171	49.4021	304	7157	7461	4.07452	26234	13482	39716	66.054	373	6995	7368	5.06243
18SrRNA	2076	+	12336	10019	22355	55.1823	397	5350	5747	6.90795	26548	11214	37762	70.3035	495	5157	5652	8.75796
18SrRNA	2082	+	12172	5950	18122	67.167	72	2916	2988	2.40964	25949	8881	34830	74.5019	171	2566	2737	6.24772
18SrRNA	2085	+	12461	4625	17086	72.9311	40	2374	2414	1.657	26237	8106	34343	76.3969	80	2021	2101	3.80771
18SrRNA	2086	+	12006	4862	16868	71.1762	14	2309	2323	0.602669	26095	7958	34053	76.6305	31	1980	2011	1.54152
18SrRNA	2087	+	12093	4488	16581	72.9329	9	2320	2329	0.386432	26098	7560	33658	77.5388	29	1982	2011	1.44207
18SrRNA	2090	+	11337	3870	15207	74.5512	41	2148	2189	1.873	24896	6487	31383	79.3296	45	1775	1820	2.47253
18SrRNA	2091	+	10457	4035	14492	72.1571	39	2053	2092	1.86424	23392	6917	30309	77.1784	41	1703	1744	2.35092
18SrRNA	2099	+	10713	4234	14947	71.6732	65	2377	2442	2.66175	23833	7042	30875	77.1919	97	2028	2125	4.56471
18SrRNA	2101	+	10587	5567	16154	65.5379	73	3008	3081	2.36936	24164	9274	33438	72.2651	75	2742	2817	2.66241
18SrRNA	2103	+	10690	5806	16496	64.8036	42	3305	3347	1.25486	24729	9630	34359	71.9724	77	3088	3165	2.43286
18SrRNA	2104	+	10426	6321	16747	62.2559	27	3575	3602	0.749584	24404	10402	34806	70.1143	66	3383	3449	1.9136
18SrRNA	2106	+	10727	5708	16435	65.2692	135	3877	4012	3.36491	25848	8306	34154	75.6807	132	3668	3800	3.47368
18SrRNA	2107	+	10060	6067	16127	62.3799	108	4013	4121	2.62072	24204	9055	33259	72.7743	137	3814	3951	3.46748
18SrRNA	2108	+	9011	6962	15973	56.4139	78	4375	4453	1.75163	22129	10333	32462	68.1689	33	4314	4347	0.759144
18SrRNA	2111	+	7299	7188	14487	50.3831	39	4592	4631	0.842151	18732	10883	29615	63.2517	80	4405	4485	1.78372
18SrRNA	2119	+	10723	10803	21526	49.8142	67	6658	6725	0.996283	26269	16026	42295	62.109	94	6533	6627	1.41844
18SrRNA	2120	+	12139	14356	26495	45.8162	170	8857	9027	1.88324	29333	18872	48205	60.8505	250	9034	9284	2.6928
18SrRNA	2131	+	21697	399955	421652	5.14571	5682	275651	281333	2.01967	43080	269300	312380	13.7909	7745	260077	267822	2.89185
18SrRNA	2136	+	31614	626849	658463	4.80118	14272	454295	468567	3.04588	52678	429174	481852	10.9324	19147	425536	444683	4.30576
18SrRNA	2144	+	24492	840542	865034	2.83133	9393	619174	628567	1.49435	46292	579748	626040	7.39442	12309	571268	583577	2.10923
18SrRNA	2148	+	31227	855288	886515	3.52244	16034	631330	647364	2.47681	52081	591090	643171	8.09754	20656	580211	600867	3.4377
18SrRNA	2149	+	23225	869896	893121	2.60043	9549	644791	654340	1.45933	44129	603359	647488	6.81542	12595	593997	606592	2.07635
18SrRNA	2152	+	20971	879777	900748	2.32818	7903	653372	661275	1.19512	41935	611893	653828	6.41377	10329	601972	612301	1.68692
18SrRNA	2154	+	21512	884783	906295	2.37362	8209	659006	667215	1.23034	42388	617205	659593	6.42639	10985	605874	616859	1.7808
18SrRNA	2156	+	18794	889100	907894	2.07007	5770	662587	668357	0.863311	40098	620688	660786	6.06823	7306	610673	617979	1.18224
18SrRNA	2159	+	19024	887344	906368	2.09893	6615	661400	668015	0.990247	40406	619936	660342	6.11895	8418	609049	617467	1.36331
18SrRNA	2161	+	19560	888948	908508	2.15298	6418	662879	669297	0.958917	40641	621119	661760	6.14135	8139	610626	618765	1.31536
18SrRNA	2165	+	27348	880383	907731	3.01279	14210	657528	671738	2.11541	46086	613743	659829	6.98454	18281	602064	620345	2.94691
18SrRNA	2168	+	31492	876176	907668	3.46955	18351	653527	671878	2.7313	49094	610602	659696	7.44191	23945	596690	620635	3.85815
18SrRNA	2169	+	25730	882964	908694	2.83154	12736	660030	672766	1.89308	44385	615956	660341	6.72153	16741	604676	621417	2.694
18SrRNA	2177	+	22759	884693	907452	2.50801	9898	662282	672180	1.47252	42945	616586	659531	6.51145	12671	608064	620735	2.04129
18SrRNA	2179	+	27761	879906	907667	3.0585	14105	657926	672031	2.09886	46945	612535	659480	7.11849	18647	602171	620818	3.00362
18SrRNA	2180	+	24043	884314	908357	2.64687	11158	661676	672834	1.65836	43550	615906	659456	6.60393	14751	606672	621423	2.37375
18SrRNA	2188	+	21401	869642	891043	2.40179	9282	653039	662321	1.40144	40383	607961	648344	6.22864	12320	599950	612270	2.01218
18SrRNA	2191	+	21984	885337	907321	2.42296	9874	662751	672625	1.46798	40337	617751	658088	6.12942	13067	608196	621263	2.1033
18SrRNA	2203	+	34628	863242	897870	3.85668	22995	643316	666311	3.45109	46452	597069	643521	7.21841	30290	585191	615481	4.92135
18SrRNA	2210	+	19915	877560	897475	2.219	10203	655921	666124	1.5317	34636	607433	642069	5.39444	13026	602271	615297	2.11703
18SrRNA	2215	+	32610	862613	895223	3.64267	22958	642700	665658	3.44892	41878	595481	637359	6.57055	29166	585713	614879	4.74337
18SrRNA	2223	+	12923	830754	843677	1.53175	10505	621930	632435	1.66104	16377	570691	587068	2.78963	12737	568272	581009	2.19222
18SrRNA	2234	+	214	11189	11403	1.8767	188	8166	8354	2.25042	256	8272	8528	3.00188	285	9081	9366	3.04292
18SrRNA	2235	+	75	11272	11347	0.660968	46	8283	8329	0.552287	67	8431	8498	0.788421	85	9234	9319	0.912115
18SrRNA	2238	+	118	11204	11322	1.04222	134	8197	8331	1.60845	110	8371	8481	1.29702	209	9100	9309	2.24514
18SrRNA	2241	+	270	9925	10195	2.64836	186	7353	7539	2.46717	226	7343	7569	2.98586	250	8111	8361	2.99007
18SrRNA	2247	+	46	40	86	53.4884	55	55	110	50	39	41	80	48.75	22	86	108	20.3704
28arRNA	2	+	16	325	341	4.69208	8	197	205	3.90244	29	169	198	14.6465	7	196	203	3.44828
28arRNA	6	+	269	8698	8967	2.99989	54	5460	5514	0.979325	429	5845	6274	6.83774	64	6344	6408	0.998752
28arRNA	7	+	261	11933	12194	2.1404	73	7652	7725	0.944984	445	8003	8448	5.26752	49	8698	8747	0.560192
28arRNA	17	+	4759	45762	50521	9.41985	1466	37534	39000	3.75897	13944	35764	49708	28.0518	1398	33670	35068	3.98654
28arRNA	22	+	7237	69021	76258	9.49015	2576	58400	60976	4.22461	18852	57687	76539	24.6306	2336	52155	54491	4.28695
28arRNA	23	+	6862	71220	78082	8.7882	2223	60246	62469	3.55857	18960	59428	78388	24.1874	1847	53915	55762	3.31229
28arRNA	25	+	7277	77358	84635	8.5981	2208	64546	66754	3.30767	19665	63949	83614	23.5188	1897	58107	60004	3.16146
28arRNA	26	+	6526	81858	88384	7.38369	1523	67436	68959	2.20856	19483	66579	86062	22.6383	1317	60739	62056	2.12228
28arRNA	27	+	7372	95000	102372	7.20119	1668	75527	77195	2.16076	21694	72651	94345	22.9943	1474	68511	69985	2.10617
28arRNA	29	+	13774	217742	231516	5.94948	4584	150003	154587	2.96532	32140	139555	171695	18.7192	4637	148840	153477	3.0213
28arRNA	34	+	22400	269330	291730	7.67833	9811	184523	194334	5.04852	42008	163954	205962	20.396	11073	180181	191254	5.78968
28arRNA	40	+	22895	271253	294148	7.7835	11069	184924	195993	5.64765	42736	165204	207940	20.5521	11140	181488	192628	5.78317
28arRNA	47	+	20894	280949	301843	6.92214	8195	192382	200577	4.08571	42994	172850	215844	19.919	8850	187748	196598	4.50157
28arRNA	49	+	18906	287478	306384	6.17069	6254	197187	203441	3.07411	41449	177744	219193	18.9098	7006	192476	199482	3.5121
28arRNA	52	+	35237	427564	462801	7.61386	13081	273464	286545	4.56508	65089	249582	314671	20.6848	15439	277597	293036	5.26864
28arRNA	67	+	64701	500801	565502	11.4413	28407	321734	350141	8.11302	89693	300442	390135	22.9902	35070	319623	354693	9.88742
28arRNA	70	+	58227	519445	577672	10.0796	23597	332894	356491	6.61924	89991	310033	400024	22.4964	29657	331655	361312	8.20814
28arRNA	71	+	41629	538295	579924	7.17835	13187	344951	358138	3.6821	79908	321673	401581	19.8984	15082	347777	362859	4.15644
28arRNA	78	+	33647	560109	593756	5.66681	6023	359164	365187	1.64929	77796	334013	411809	18.8913	7345	363735	371080	1.97936
28arRNA	80	+	33989	565161	599150	5.67287	5760	362354	368114	1.56473	79879	337362	417241	19.1446	6926	367301	374227	1.85075
28arRNA	82	+	42040	561050	603090	6.97077	10542	359282	369824	2.85055	86690	335044	421734	20.5556	12830	363490	376320	3.40933
28arRNA	86	+	53628	558273	611901	8.76416	17529	356964	374493	4.68073	92000	335472	427472	21.5219	22181	359528	381709	5.81097
28arRNA	89	+	51630	566678	618308	8.35021	15783	361984	377767	4.17797	91091	341326	432417	21.0655	19806	365275	385081	5.14333
28arRNA	92	+	52191	601785	653976	7.98057	15778	383332	399110	3.9533	92428	362360	454788	20.3233	19031	386211	405242	4.69621
28arRNA	96	+	67567	684378	751945	8.98563	20843	430291	451134	4.62014	111174	409206	520380	21.364	26570	432639	459209	5.78604
28arRNA	108	+	49689	772911	822600	6.04048	9402	464945	474347	1.98209	95703	445088	540791	17.6969	12998	483917	496915	2.61574
28arRNA	111	+	62095	755748	817843	7.59253	16667	455849	472516	3.52729	104547	433494	538041	19.431	22647	471499	494146	4.58306
28arRNA	113	+	45957	795580	841537	5.46108	6189	478841	485030	1.276	95630	457744	553374	17.2813	8051	500403	508454	1.58343
28arRNA	118	+	55444	787488	842932	6.57752	13180	473386	486566	2.70878	100097	455518	555615	18.0155	16642	493223	509865	3.264
28arRNA	119	+	55455	791243	846698	6.54956	12480	476099	488579	2.55435	101488	456485	557973	18.1887	16282	495670	511952	3.18038
28arRNA	124	+	55281	790177	845458	6.53859	11987	474787	486774	2.46254	102222	455720	557942	18.3213	15099	495682	510781	2.95606
28arRNA	129	+	42936	590162	633098	6.78189	5747	348118	353865	1.62407	88475	343364	431839	20.488	7184	370061	377245	1.90433
28arRNA	133	+	75	640052	640127	0.0117164	34	356714	356748	0.00953054	44	437641	437685	0.0100529	51	380445	380496	0.0134036
28arRNA	138	+	49588	587098	636686	7.78845	10125	344671	354796	2.85375	92441	343733	436174	21.1936	12498	365663	378161	3.30494
28arRNA	139	+	42252	597134	639386	6.60821	5592	350548	356140	1.57017	86790	350887	437677	19.8297	7013	372871	379884	1.84609
28arRNA	141	+	40723	599783	640506	6.35794	4359	352203	356562	1.22251	83713	355026	438739	19.0804	5212	375105	380317	1.37044
28arRNA	145	+	50912	587907	638819	7.96971	10790	344999	355789	3.0327	92836	344745	437581	21.2157	13439	366026	379465	3.54157
28arRNA	151	+	44195	397101	441296	10.0148	9767	233525	243292	4.01452	79145	236552	315697	25.0699	11411	247387	258798	4.40923
28arRNA	153	+	37771	447982	485753	7.77576	6899	261852	268751	2.56706	70042	265026	335068	20.9038	8955	274717	283672	3.15681
28arRNA	154	+	35620	459809	495429	7.18973	5710	269137	274847	2.07752	69095	270756	339851	20.331	7353	281895	289248	2.54211
28arRNA	165	+	36017	428022	464039	7.76163	6365	252520	258885	2.45862	67805	251201	319006	21.2551	8282	261827	270109	3.06617
28arRNA	166	+	33020	435270	468290	7.05119	4336	256643	260979	1.66144	64940	255397	320337	20.2724	6074	266408	272482	2.22914
28arRNA	170	+	27551	454759	482310	5.7123	2403	267333	269736	0.890871	57774	269796	327570	17.6371	3309	279649	282958	1.16943
28arRNA	179	+	39052	456825	495877	7.87534	11048	270189	281237	3.92836	65282	273107	338389	19.292	14342	279154	293496	4.88661
28arRNA	185	+	35580	451381	486961	7.30654	9010	268006	277016	3.25252	60629	272311	332940	18.2102	12734	275512	288246	4.41775
28arRNA	189	+	34284	428690	462974	7.40517	8986	254401	263387	3.41171	58065	260728	318793	18.214	11609	263573	275182	4.21866
28arRNA	194	+	31682	355877	387559	8.17476	8964	212975	221939	4.03895	50243	218360	268603	18.7053	12188	220522	232710	5.23742
28arRNA	201	+	14800	204907	219707	6.73624	2187	129665	131852	1.65868	30860	130474	161334	19.128	2874	130635	133509	2.15266
28arRNA	207	+	16011	204784	220795	7.25152	2706	129956	132662	2.03977	32070	131270	163340	19.6339	3371	130752	134123	2.51336
28arRNA	212	+	17899	183171	201070	8.90187	3910	117795	121705	3.21269	33604	118126	151730	22.1472	5311	116340	121651	4.36577
28arRNA	216	+	16736	182255	198991	8.41043	3153	117240	120393	2.61892	32970	116707	149677	22.0274	3871	115984	119855	3.22974
28arRNA	217	+	14284	184801	199085	7.17482	1510	118971	120481	1.25331	30352	118891	149243	20.3373	2208	117902	120110	1.83831
28arRNA	218	+	13689	185169	198858	6.88381	1177	119255	120432	0.977315	30019	118751	148770	20.1781	1509	118571	120080	1.25666
28arRNA	223	+	13741	178522	192263	7.14698	1757	115847	117604	1.494	28019	114997	143016	19.5915	2245	114355	116600	1.92539
28arRNA	228	+	17975	167765	185740	9.67751	3180	109868	113048	2.81296	34075	109349	143424	23.7582	3783	107494	111277	3.39962
28arRNA	230	+	17352	167092	184444	9.40773	2391	110013	112404	2.12715	34172	109080	143252	23.8545	3191	107235	110426	2.88972
28arRNA	236	+	19318	172596	191914	10.066	1797	115330	117127	1.53423	39918	114393	154311	25.8685	2471	111590	114061	2.16638
28arRNA	239	+	19750	173261	193011	10.2326	1938	115671	117609	1.64783	40805	115399	156204	26.1229	2558	111913	114471	2.23463
28arRNA	240	+	18213	174971	193184	9.4278	987	116851	117838	0.837591	39616	116506	156122	25.375	1339	113392	114731	1.16708
28arRNA	241	+	17650	175718	193368	9.12767	604	117280	117884	0.512368	38559	117920	156479	24.6416	803	113976	114779	0.699605
28arRNA	244	+	18384	174629	193013	9.52475	1065	116741	117806	0.904029	39125	117052	156177	25.0517	1280	113348	114628	1.11666
28arRNA	259	+	19390	101916	121306	15.9844	1147	77092	78239	1.46602	40301	80761	121062	33.2896	1548	74967	76515	2.02313
28arRNA	260	+	19187	101813	121000	15.857	1553	76653	78206	1.98578	39751	80414	120165	33.0803	1987	74522	76509	2.59708
28arRNA	272	+	21330	65319	86649	24.6166	928	55906	56834	1.63283	45020	57985	103005	43.7066	1076	50788	51864	2.07466
28arRNA	275	+	21134	66992	88126	23.9816	836	57447	58283	1.43438	45227	59230	104457	43.2972	1019	52244	53263	1.91315
28arRNA	276	+	20849	68007	88856	23.4638	621	58348	58969	1.0531	44734	60147	104881	42.6521	840	53073	53913	1.55807
28arRNA	277	+	20802	67663	88465	23.5144	795	58135	58930	1.34906	44418	59845	104263	42.6019	812	53009	53821	1.5087
28arRNA	282	+	20409	68055	88464	23.0704	1051	58386	59437	1.76826	43384	59899	103283	42.005	1243	53017	54260	2.29082
28arRNA	286	+	19447	75848	95295	20.4072	370	63708	64078	0.577421	42288	66208	108496	38.9766	298	58335	58633	0.508246
28arRNA	287	+	19762	76192	95954	20.5953	361	64364	64725	0.557744	42535	66318	108853	39.0756	395	58617	59012	0.669355
28arRNA	292	+	19870	76334	96204	20.654	1015	64150	65165	1.55758	42229	66485	108714	38.8441	1098	58238	59336	1.85048
28arRNA	293	+	19914	76221	96135	20.7146	1086	64155	65241	1.6646	42106	66303	108409	38.8399	1203	58175	59378	2.026
28arRNA	295	+	20299	76826	97125	20.8999	1293	64307	65600	1.97104	42780	67002	109782	38.9681	1434	58259	59693	2.40229
28arRNA	300	+	22030	71119	93149	23.6503	1280	52449	53729	2.38233	44810	59371	104181	43.0117	1326	48164	49490	2.67933
28arRNA	301	+	21100	104542	125642	16.7937	753	64464	65217	1.15461	43391	74656	118047	36.7574	799	61067	61866	1.2915
28arRNA	304	+	27154	202349	229503	11.8317	2021	100248	102269	1.97616	54031	117771	171802	31.4496	2581	100385	102966	2.50665
28arRNA	306	+	27087	294353	321440	8.42677	1802	138115	139917	1.28791	54404	167828	222232	24.4807	2268	146313	148581	1.52644
28arRNA	308	+	27317	324783	352100	7.75831	1614	152552	154166	1.04692	55398	183705	239103	23.1691	2129	160289	162418	1.31082
28arRNA	309	+	26613	334045	360658	7.37901	1233	156728	157961	0.780572	55415	187788	243203	22.7855	1668	164700	166368	1.0026
28arRNA	311	+	26343	349824	376167	7.00301	826	163669	164495	0.502143	55458	196322	251780	22.0264	1154	171862	173016	0.66699
28arRNA	312	+	26604	385991	412595	6.44797	922	180920	181842	0.507034	55780	213682	269462	20.7005	1338	189109	190447	0.702558
28arRNA	314	+	28473	402998	431471	6.59905	1697	189918	191615	0.88563	58427	221891	280318	20.8431	2748	197371	200119	1.37318
28arRNA	320	+	32364	561746	594110	5.44748	3097	272342	275439	1.12439	63229	307054	370283	17.0759	3976	280623	284599	1.39705
28arRNA	324	+	34250	749843	784093	4.3681	5628	356153	361781	1.55564	61682	409406	471088	13.0935	7484	376942	384426	1.9468
28arRNA	325	+	37966	803078	841044	4.51415	7600	381825	389425	1.9516	64890	432374	497264	13.0494	11521	401897	413418	2.78677
28arRNA	336	+	102137	4297464	4399601	2.32151	63575	2278980	2342555	2.71392	112272	2380897	2493169	4.50318	86068	2342870	2428938	3.54344
28arRNA	338	+	87724	4391348	4479072	1.95853	53012	2343721	2396733	2.21184	102788	2447898	2550686	4.02982	71694	2408145	2479839	2.89107
28arRNA	351	+	106173	4897433	5003606	2.12193	71667	2697052	2768719	2.58845	113432	2774021	2887453	3.92844	95682	2691432	2787114	3.43301
28arRNA	357	+	92572	5169583	5262155	1.7592	61463	2891464	2952927	2.08143	104507	2963339	3067846	3.40653	80646	2877001	2957647	2.72669
28arRNA	361	+	121315	6109987	6231302	1.94686	85116	3632304	3717420	2.28965	135642	3661986	3797628	3.57176	111837	3625662	3737499	2.9923
28arRNA	362	+	101312	6339762	6441074	1.57291	66775	3832450	3899225	1.71252	123107	3821838	3944945	3.12063	89104	3812679	3901783	2.28367
28arRNA	365	+	134702	6652627	6787329	1.98461	95590	4125554	4221144	2.26455	152831	4062899	4215730	3.62526	124878	4083025	4207903	2.9677
28arRNA	376	+	79794	6902936	6982730	1.14273	44971	4346098	4391069	1.02415	115835	4249917	4365752	2.65327	57300	4296214	4353514	1.31618
28arRNA	379	+	110015	6882100	6992115	1.57342	73128	4325332	4398460	1.66258	137934	4235901	4373835	3.15362	94189	4265594	4359783	2.16041
28arRNA	380	+	130489	6872878	7003367	1.86323	92604	4312290	4404894	2.1023	153244	4226651	4379895	3.49881	118101	4247600	4365701	2.7052
28arRNA	405	+	226977	9226658	9453635	2.40095	181796	6000120	6181916	2.94077	228423	5784643	6013066	3.79878	240921	6006632	6247553	3.85625
28arRNA	406	+	158070	9402119	9560189	1.65342	119915	6123315	6243230	1.92072	175580	5900691	6076271	2.8896	156504	6150078	6306582	2.4816
28arRNA	412	+	194027	9323966	9517993	2.03853	150466	6080210	6230676	2.41492	199499	5860292	6059791	3.29218	198040	6092990	6291030	3.14797
28arRNA	416	+	231859	9195891	9427750	2.45932	190724	5991682	6182406	3.08495	227247	5781860	6009107	3.78171	250173	5993520	6243693	4.00681
28arRNA	423	+	146959	8954831	9101790	1.61462	105284	5922295	6027579	1.7467	164361	5662206	5826567	2.82089	139633	5933687	6073320	2.29912
28arRNA	429	+	310531	6878895	7189426	4.31927	201572	4825052	5026624	4.01009	258291	4481800	4740091	5.44907	240605	4812547	5053152	4.76148
28arRNA	446	+	83177	3861620	3944797	2.10852	50253	3039160	3089413	1.62662	124226	2747253	2871479	4.3262	63053	3034302	3097355	2.0357
28arRNA	463	+	128137	3148472	3276609	3.91066	93378	2192704	2286082	4.08463	141617	2023849	2165466	6.53979	114030	2250226	2364256	4.82308
28arRNA	470	+	92239	3023706	3115945	2.96023	57729	2073490	2131219	2.70873	111020	1940019	2051039	5.41287	79660	2156857	2236517	3.56179
28arRNA	471	+	52831	3072054	3124885	1.69065	25593	2108471	2134064	1.19926	78906	1975187	2054093	3.8414	34641	2206282	2240923	1.54584
28arRNA	478	+	66714	3082790	3149504	2.11824	35787	2116220	2152007	1.66296	90742	1981087	2071829	4.3798	48984	2209818	2258802	2.16858
28arRNA	483	+	100150	2823756	2923906	3.42521	67962	1913787	1981749	3.42939	108392	1806075	1914467	5.66173	92654	1993863	2086517	4.44061
28arRNA	486	+	76273	2792552	2868825	2.65868	51252	1887122	1938374	2.64407	85942	1788367	1874309	4.58526	71329	1974987	2046316	3.48573
28arRNA	489	+	52691	2778756	2831447	1.86092	29729	1885032	1914761	1.55262	70827	1783996	1854823	3.81853	38136	1980249	2018385	1.88943
28arRNA	500	+	24930	252657	277587	8.98097	4675	182789	187464	2.49381	43719	161556	205275	21.2978	5720	172012	177732	3.21833
28arRNA	501	+	21701	254434	276135	7.85884	1856	184456	186312	0.996178	41464	163206	204670	20.259	2182	174626	176808	1.23411
28arRNA	503	+	20428	250604	271032	7.53712	878	182045	182923	0.479983	40435	160809	201244	20.0925	1199	172022	173221	0.692179
28arRNA	504	+	20773	228462	249235	8.3347	1286	165929	167215	0.76907	40016	146058	186074	21.5054	1518	156663	158181	0.95966
28arRNA	509	+	17967	257566	275533	6.52082	615	185772	186387	0.329959	35835	167888	203723	17.5901	682	175934	176616	0.386148
28arRNA	519	+	25253	243358	268611	9.40133	3811	178565	182376	2.08964	44955	157762	202717	22.1762	4879	167184	172063	2.83559
28arRNA	522	+	25370	221906	247276	10.2598	5053	162789	167842	3.01057	43306	144805	188111	23.0215	6597	152076	158673	4.15761
28arRNA	523	+	23372	220955	244327	9.56587	4241	161637	165878	2.5567	40471	144839	185310	21.8396	5451	151224	156675	3.47918
28arRNA	527	+	20988	195665	216653	9.68738	3357	143895	147252	2.27977	35880	130674	166554	21.5426	4255	133194	137449	3.09569
28arRNA	528	+	18031	196597	214628	8.40105	1740	144165	145905	1.19256	33480	131285	164765	20.3198	2501	133718	136219	1.83601
28arRNA	529	+	18252	196349	214601	8.50509	1972	143815	145787	1.35266	33749	131100	164849	20.4727	2330	133749	136079	1.71224
28arRNA	532	+	18353	195948	214301	8.56412	2443	142957	145400	1.68019	33144	131378	164522	20.1456	3334	132360	135694	2.457
28arRNA	533	+	16684	198824	215508	7.74171	1204	145223	146427	0.822253	31174	134003	165177	18.8731	1576	135215	136791	1.15212
28arRNA	535	+	17343	203207	220550	7.86352	1175	148922	150097	0.782827	33379	137927	171306	19.485	1374	138758	140132	0.980504
28arRNA	537	+	18836	202527	221363	8.5091	2310	148810	151120	1.52859	34890	137804	172694	20.2034	2531	138362	140893	1.7964
28arRNA	538	+	19100	202323	221423	8.62602	2020	149079	151099	1.33687	35622	137697	173319	20.5529	2814	138002	140816	1.99835
28arRNA	540	+	18799	194431	213230	8.8163	1985	144904	146889	1.35136	35922	133191	169113	21.2414	2445	133373	135818	1.8002
28arRNA	542	+	20980	190394	211374	9.92553	2965	143834	146799	2.01977	37935	131233	169168	22.4245	3690	131470	135160	2.7301
28arRNA	548	+	17483	192287	209770	8.33437	603	147915	148518	0.406011	34713	135128	169841	20.4385	841	134315	135156	0.622244
28arRNA	549	+	17481	193713	211194	8.27722	805	149076	149881	0.537093	34904	136046	170950	20.4177	908	135410	136318	0.66609
28arRNA	552	+	19134	209501	228635	8.3688	1265	163382	164647	0.76831	37871	147182	185053	20.4649	1542	148006	149548	1.03111
28arRNA	553	+	23175	230842	254017	9.12341	3777	184032	187809	2.01109	43380	163210	206590	20.9981	4520	166978	171498	2.6356
28arRNA	558	+	26231	317357	343588	7.63443	6577	305717	312294	2.10603	46522	242821	289343	16.0785	8146	274690	282836	2.88011
28arRNA	560	+	22593	322628	345221	6.5445	3981	310591	314572	1.26553	43861	247926	291787	15.0319	5193	279037	284230	1.82704
28arRNA	563	+	25667	330407	356074	7.20833	7607	321223	328830	2.31335	46974	255589	302563	15.5254	9337	285621	294958	3.16554
28arRNA	566	+	22728	423157	445885	5.09728	4134	426622	430756	0.959708	43289	339074	382363	11.3214	5193	364717	369910	1.40385
28arRNA	567	+	23327	424084	447411	5.21377	4823	426848	431671	1.11729	44204	339437	383641	11.5222	5917	364888	370805	1.59572
28arRNA	578	+	21401	425297	446698	4.79093	3984	444559	448543	0.888209	41536	347968	389504	10.6638	4583	368076	372659	1.22981
28arRNA	580	+	23310	426129	449439	5.18647	5930	445989	451919	1.31218	43746	348625	392371	11.1491	7224	367409	374633	1.92829
28arRNA	585	+	21448	430348	451796	4.74728	4151	452885	457036	0.908244	41506	355245	396751	10.4615	4205	371277	375482	1.11989
28arRNA	592	+	17043	422010	439053	3.88176	2101	446640	448741	0.468199	34548	352008	386556	8.93739	2584	367011	369595	0.699144
28arRNA	594	+	17736	422883	440619	4.02525	1937	448747	450684	0.429791	35710	352335	388045	9.20254	2376	368502	370878	0.640642
28arRNA	604	+	20613	421838	442451	4.65882	6470	446604	453074	1.42802	37078	352641	389719	9.51403	7825	364645	372470	2.10084
28arRNA	613	+	20499	438144	458643	4.46949	7871	466286	474157	1.66	35279	367077	402356	8.76811	8624	377827	386451	2.23159
28arRNA	623	+	25959	573431	599390	4.3309	11903	628454	640357	1.85881	41689	477596	519285	8.02815	13193	506255	519448	2.53981
28arRNA	636	+	20681	583396	604077	3.42357	7951	643706	651657	1.22012	34561	485583	520144	6.64451	9309	517698	527007	1.76639
28arRNA	659	+	8446	185247	193693	4.36051	1162	220180	221342	0.524979	15398	150158	165556	9.30078	1144	173404	174548	0.655407
28arRNA	661	+	8561	184479	193040	4.43483	1109	219559	220668	0.502565	15835	149287	165122	9.58988	1338	172731	174069	0.768661
28arRNA	663	+	9033	147155	156188	5.78341	1403	175878	177281	0.791399	15913	120482	136395	11.6668	1645	138432	140077	1.17435
28arRNA	665	+	8900	133330	142230	6.25747	1337	158146	159483	0.838334	15715	107975	123690	12.7051	1443	123883	125326	1.1514
28arRNA	667	+	8418	181834	190252	4.42466	825	216195	217020	0.380149	15151	147632	162783	9.30748	1038	170049	171087	0.606709
28arRNA	669	+	8364	185187	193551	4.32134	770	220356	221126	0.348218	15349	150155	165504	9.2741	806	173760	174566	0.461716
28arRNA	672	+	8428	185822	194250	4.33874	1083	220760	221843	0.488183	15524	150592	166116	9.34528	1240	173841	175081	0.708244
28arRNA	673	+	8655	185753	194408	4.45198	1208	220814	222022	0.54409	15621	150589	166210	9.39835	1392	173884	175276	0.794176
28arRNA	675	+	8764	186749	195513	4.48257	1167	221855	223022	0.523267	15828	151361	167189	9.46713	1279	174974	176253	0.725661
28arRNA	676	+	8986	186654	195640	4.59313	1223	221913	223136	0.548096	16146	151128	167274	9.65243	1318	175030	176348	0.747386
28arRNA	679	+	8923	187059	195982	4.55297	1085	222305	223390	0.485698	15998	151621	167619	9.54426	1129	175489	176618	0.639233
28arRNA	680	+	8722	187274	195996	4.45009	949	222443	223392	0.424814	15716	151920	167636	9.37507	1192	175422	176614	0.674918
28arRNA	681	+	8575	187419	195994	4.37513	1085	222320	223405	0.485665	15710	151941	167651	9.37066	1123	175525	176648	0.635728
28arRNA	685	+	8775	187206	195981	4.47747	1636	221898	223534	0.73188	15908	151655	167563	9.49374	1926	174766	176692	1.09003
28arRNA	686	+	9000	187021	196021	4.59134	1621	221960	223581	0.725017	15629	151983	167612	9.32451	1750	174962	176712	0.990312
28arRNA	690	+	8822	190369	199191	4.42891	2458	222269	224727	1.09377	15247	154258	169505	8.99501	2664	175874	178538	1.49212
28arRNA	693	+	8382	199323	207705	4.03553	1601	227531	229132	0.698724	14498	161344	175842	8.2449	1888	182224	184112	1.02546
28arRNA	695	+	8284	201884	210168	3.94161	1816	229139	230955	0.7863	14206	163489	177695	7.9946	2070	183626	185696	1.11473
28arRNA	698	+	9699	201986	211685	4.58181	3956	228353	232309	1.7029	15445	163414	178859	8.63529	4212	182661	186873	2.25394
28arRNA	700	+	9228	203930	213158	4.32918	3083	230015	233098	1.32262	14983	164847	179830	8.33176	3661	184019	187680	1.95066
28arRNA	704	+	9617	201712	211329	4.55072	4788	224936	229724	2.08424	14522	163207	177729	8.17087	4988	180414	185402	2.69037
28arRNA	720	+	4254	112954	117208	3.62945	2225	83958	86183	2.58172	5813	85400	91213	6.373	2567	87124	89691	2.86205
28arRNA	721	+	2894	114603	117497	2.46304	1031	84881	85912	1.20007	4722	86677	91399	5.16636	1370	88517	89887	1.52414
28arRNA	722	+	2755	115146	117901	2.33671	963	85201	86164	1.11764	4649	87103	91752	5.06692	1277	88913	90190	1.4159
28arRNA	723	+	2780	115171	117951	2.35691	913	85321	86234	1.05875	4491	87202	91693	4.89787	1270	88977	90247	1.40725
28arRNA	724	+	3065	114762	117827	2.60127	1228	84897	86125	1.42583	4848	86744	91592	5.29304	1733	88463	90196	1.92137
28arRNA	726	+	3156	114865	118021	2.6741	1533	84901	86434	1.77361	4800	86899	91699	5.23452	2108	88457	90565	2.32761
28arRNA	727	+	2648	115535	118183	2.24059	1107	85564	86671	1.27724	4184	87492	91676	4.5639	1387	89413	90800	1.52753
28arRNA	728	+	2272	115039	117311	1.93673	1001	85315	86316	1.15969	3740	87258	90998	4.10998	1253	89143	90396	1.38612
28arRNA	731	+	2152	115671	117823	1.82647	1152	85621	86773	1.3276	3365	87634	90999	3.69784	1389	89618	91007	1.52626
28arRNA	738	+	4487	156256	160743	2.79141	3444	116799	120243	2.8642	5254	115740	120994	4.34236	4836	121468	126304	3.82886
28arRNA	740	+	6865	162375	169240	4.05637	6066	120620	126686	4.78822	7498	119386	126884	5.90933	7902	125329	133231	5.93105
28arRNA	744	+	4776	173426	178202	2.6801	4063	129193	133256	3.04902	5729	127932	133661	4.28622	5278	134432	139710	3.77783
28arRNA	745	+	4425	174925	179350	2.46724	3415	130616	134031	2.54792	5346	129187	134533	3.97375	4414	136081	140495	3.14175
28arRNA	753	+	12472	259089	271561	4.59271	10377	182245	192622	5.38724	13411	188428	201839	6.6444	13115	178999	192114	6.82668
28arRNA	757	+	9316	273879	283195	3.28961	7733	191764	199497	3.87625	10649	199775	210424	5.06073	9260	188961	198221	4.67155
28arRNA	761	+	7846	278598	286444	2.7391	5838	196133	201971	2.89051	9333	203463	212796	4.38589	7165	192735	199900	3.58429
28arRNA	763	+	6290	285278	291568	2.1573	4706	200977	205683	2.28799	8279	208401	216680	3.82084	5582	197016	202598	2.75521
28arRNA	765	+	7454	286253	293707	2.5379	5654	201584	207238	2.72826	9166	209221	218387	4.19714	6982	196701	203683	3.42788
28arRNA	790	+	8916	305539	314455	2.83538	5288	207499	212787	2.48511	12153	213165	225318	5.39371	6425	202525	208950	3.0749
28arRNA	792	+	5142	328436	333578	1.54147	1473	224182	225655	0.652766	9458	227802	237260	3.98634	1927	219015	220942	0.872175
28arRNA	797	+	5077	332714	337791	1.503	1145	227120	228265	0.50161	9586	230312	239898	3.99586	1425	221810	223235	0.638341
28arRNA	799	+	5840	334042	339882	1.71824	1778	227801	229579	0.774461	10102	231095	241197	4.18828	2268	222233	224501	1.01024
28arRNA	803	+	9603	350854	360457	2.66412	4668	237023	241691	1.93139	13833	240328	254161	5.44261	5969	230036	236005	2.52918
28arRNA	825	+	9096	285426	294522	3.08839	3438	189269	192707	1.78406	13506	185584	199090	6.78387	4073	174093	178166	2.28607
28arRNA	827	+	9774	297974	307748	3.17598	3933	196188	200121	1.96531	14198	192395	206593	6.87245	4619	179986	184605	2.5021
28arRNA	828	+	8281	319419	327700	2.52701	2315	210190	212505	1.08939	13411	204803	218214	6.1458	2792	192871	195663	1.42694
28arRNA	829	+	8518	334307	342825	2.48465	2298	220243	222541	1.03262	14132	213031	227163	6.22108	2847	201284	204131	1.39469
28arRNA	834	+	12415	262335	274750	4.51865	5472	172413	177885	3.07614	16806	158503	175309	9.5865	5852	153960	159812	3.6618
28arRNA	838	+	10635	223779	234414	4.53685	3564	146580	150144	2.37372	14699	132464	147163	9.98824	4049	129401	133450	3.0341
28arRNA	840	+	10420	205372	215792	4.82872	3637	134631	138268	2.6304	15071	120017	135088	11.1564	3861	118552	122413	3.15408
28arRNA	846	+	6430	205827	212257	3.02935	731	135552	136283	0.536384	11433	122088	133521	8.5627	643	120009	120652	0.532938
28arRNA	848	+	6616	216264	222880	2.96841	625	143510	144135	0.433621	12123	128418	140541	8.62595	672	126908	127580	0.526728
28arRNA	864	+	10251	266858	277109	3.69927	2208	190967	193175	1.14301	17461	170087	187548	9.31015	2544	172832	175376	1.4506
28arRNA	865	+	10928	268633	279561	3.90899	2553	191974	194527	1.31241	17608	171363	188971	9.31783	2885	174094	176979	1.63014
28arRNA	866	+	10817	268795	279612	3.86858	2462	192128	194590	1.26522	17749	171317	189066	9.38773	3320	173781	177101	1.87464
28arRNA	869	+	12735	286264	298999	4.25921	4637	209539	214176	2.16504	19138	189016	208154	9.19415	5449	188814	194263	2.80496
28arRNA	871	+	12579	307991	320570	3.92395	4384	233068	237452	1.84627	18799	208360	227159	8.2757	4806	207388	212194	2.26491
28arRNA	872	+	12165	313326	325491	3.73743	4217	237462	241679	1.74488	18642	212188	230830	8.07607	4579	211352	215931	2.12058
28arRNA	875	+	16174	401971	418145	3.86804	6692	343998	350690	1.90824	23616	293755	317371	7.44113	7708	300240	307948	2.50302
28arRNA	876	+	15025	416531	431556	3.48159	5791	360532	366323	1.58085	22680	307061	329741	6.87813	6941	313882	320823	2.1635
28arRNA	879	+	18052	437014	455066	3.9669	9999	387403	397402	2.51609	26981	332523	359504	7.50506	11118	337074	348192	3.19307
28arRNA	880	+	15703	449351	465054	3.3766	7137	399921	407058	1.75331	25327	343717	369044	6.86287	8952	348585	357537	2.5038
28arRNA	881	+	14486	457138	471624	3.07151	5580	407381	412961	1.35122	23972	350488	374460	6.40175	5999	356929	362928	1.65294
28arRNA	882	+	13751	473378	487129	2.82287	4556	426977	431533	1.05577	23564	365545	389109	6.05589	5166	374239	379405	1.36161
28arRNA	883	+	12769	478464	491233	2.59938	3938	432246	436184	0.90283	22714	370203	392917	5.78086	4219	378673	382892	1.10188
28arRNA	884	+	14684	489559	504243	2.91209	5350	445978	451328	1.18539	25129	379758	404887	6.20642	6417	388945	395362	1.62307
28arRNA	890	+	24488	559201	583689	4.19538	14121	556824	570945	2.47327	36306	449334	485640	7.47591	14840	465271	480111	3.09095
28arRNA	893	+	20530	639039	659569	3.11264	9083	651675	660758	1.37463	34506	516986	551492	6.25685	9993	542638	552631	1.80826
28arRNA	895	+	22822	719867	742689	3.07289	11025	758177	769202	1.4333	37340	586919	624259	5.98149	12096	612650	624746	1.93615
28arRNA	897	+	23755	739459	763214	3.1125	12033	784310	796343	1.51103	38684	604516	643200	6.0143	12939	629725	642664	2.01334
28arRNA	905	+	22100	756553	778653	2.83823	10320	828857	839177	1.22978	38723	629574	668297	5.79428	10547	652699	663246	1.59021
28arRNA	906	+	20587	757727	778314	2.64508	7968	831811	839779	0.948821	37471	630845	668316	5.60678	8268	655235	663503	1.24611
28arRNA	915	+	26820	769262	796082	3.369	16706	843309	860015	1.94252	42595	641577	684172	6.22577	18564	660230	678794	2.73485
28arRNA	916	+	22710	793760	816470	2.78149	11619	871145	882764	1.31621	39440	662235	701675	5.62084	12239	686246	698485	1.75222
28arRNA	917	+	22826	854296	877122	2.60237	11543	948164	959707	1.20276	39729	719218	758947	5.23475	12441	755048	767489	1.621
28arRNA	931	+	33601	799369	832970	4.03388	27032	948069	975101	2.77223	53346	706932	760278	7.01664	28042	748270	776312	3.61221
28arRNA	936	+	23517	851481	874998	2.68766	12756	1002001	1014757	1.25705	43124	748331	791455	5.4487	13877	790944	804821	1.72423
28arRNA	937	+	22067	870077	892144	2.47348	11265	1021740	1033005	1.09051	41905	763571	805476	5.20251	11802	808037	819839	1.43955
28arRNA	942	+	33308	861771	895079	3.72124	27124	1008647	1035771	2.61873	51229	757378	808607	6.33546	30027	791897	821924	3.65326
28arRNA	952	+	34189	885115	919304	3.71901	31294	1034298	1065592	2.93677	50984	782308	833292	6.11838	32287	810435	842722	3.83128
28arRNA	953	+	53633	879882	933515	5.74527	59102	1021675	1080777	5.46847	70365	774273	844638	8.33079	54903	799513	854416	6.42579
28arRNA	954	+	65953	876293	942246	6.99955	76213	1011916	1088129	7.00404	84888	766635	851523	9.96896	69091	792090	861181	8.02282
28arRNA	962	+	31245	942503	973748	3.20874	27150	1092658	1119808	2.42452	47313	820017	867330	5.45502	28548	861158	889706	3.2087
28arRNA	963	+	77936	903758	981694	7.93893	97978	1029668	1127646	8.68872	95584	777859	873443	10.9434	85620	810338	895958	9.55625
28arRNA	964	+	78744	904658	983402	8.00731	98512	1030866	1129378	8.72268	96926	778060	874986	11.0774	86310	811181	897491	9.61681
28arRNA	965	+	79879	907372	987251	8.09105	99275	1033889	1133164	8.76087	98838	779151	877989	11.2573	86956	814092	901048	9.65054
28arRNA	974	+	32348	768628	800976	4.03857	25773	896809	922582	2.79357	47984	655232	703216	6.82351	23757	706004	729761	3.25545
28arRNA	975	+	19743	773463	793206	2.48901	11091	901615	912706	1.21518	36716	659615	696331	5.27278	11069	712476	723545	1.52983
28arRNA	981	+	26565	745594	772159	3.44035	20267	863260	883527	2.29387	43769	632569	676338	6.47147	20907	680550	701457	2.98051
28arRNA	986	+	21912	629965	651877	3.36137	13730	714536	728266	1.8853	37300	535053	572353	6.51696	13953	577448	591401	2.35931
28arRNA	990	+	40595	598440	639035	6.35255	33455	672272	705727	4.7405	57980	506917	564897	10.2638	36406	539473	575879	6.32181
28arRNA	994	+	22172	477214	499386	4.43985	12612	517178	529790	2.38057	38380	406490	444870	8.62724	12485	435164	447649	2.78902
28arRNA	999	+	24650	467841	492491	5.00517	14038	506767	520805	2.69544	42201	397180	439381	9.60465	15798	425585	441383	3.5792
28arRNA	1001	+	18503	454794	473297	3.90938	6534	500090	506624	1.28971	36156	390924	427080	8.46586	7012	421496	428508	1.63638
28arRNA	1003	+	18146	474944	493090	3.68006	5875	514418	520293	1.12917	35919	404808	440727	8.14994	6519	434692	441211	1.47752
28arRNA	1007	+	20486	472517	493003	4.15535	8797	511055	519852	1.69221	37962	403064	441026	8.60766	9991	431040	441031	2.26537
28arRNA	1019	+	22761	351630	374391	6.07947	7363	361959	369322	1.99365	42810	293160	335970	12.7422	7959	305414	313373	2.53978
28arRNA	1024	+	24322	309639	333961	7.28289	9105	315312	324417	2.80657	43790	255716	299506	14.6207	10148	266582	276730	3.66711
28arRNA	1031	+	22218	265829	288047	7.71332	6305	258411	264716	2.3818	41754	215473	257227	16.2324	6699	224678	231377	2.89527
28arRNA	1033	+	24519	272509	297028	8.25478	3491	263838	267329	1.30588	48219	223002	271221	17.7785	4034	229743	233777	1.72558
28arRNA	1036	+	24710	273297	298007	8.29175	3368	264144	267512	1.25901	48472	224538	273010	17.7547	3686	230371	234057	1.57483
28arRNA	1040	+	25682	272857	298539	8.60256	3455	264327	267782	1.29023	50569	223133	273702	18.4759	3767	230358	234125	1.60897
28arRNA	1041	+	25154	272867	298021	8.44034	3441	263864	267305	1.28729	50041	222921	272962	18.3326	4069	229763	233832	1.74014
28arRNA	1043	+	25237	272735	297972	8.46959	3209	264087	267296	1.20054	50185	222943	273128	18.3742	3723	230056	233779	1.59253
28arRNA	1044	+	24606	273299	297905	8.25968	2671	264509	267180	0.999701	49339	223695	273034	18.0706	3039	230716	233755	1.30008
28arRNA	1051	+	26925	228861	255786	10.5264	5684	218494	224178	2.53549	51924	186216	238140	21.804	6395	192407	198802	3.21677
28arRNA	1057	+	22902	110197	133099	17.2067	1544	104161	105705	1.46067	46268	93132	139400	33.1908	1383	90744	92127	1.50119
28arRNA	1059	+	23388	105860	129248	18.0954	1773	99821	101594	1.74518	46764	89838	136602	34.2338	2132	86952	89084	2.39325
28arRNA	1062	+	23913	96559	120472	19.8494	2585	90635	93220	2.77301	47084	83226	130310	36.1323	2911	78983	81894	3.55459
28arRNA	1070	+	20873	48745	69618	29.9822	183	42215	42398	0.431624	42477	46036	88513	47.9896	176	37395	37571	0.468446
28arRNA	1071	+	21213	48377	69590	30.4828	224	42154	42378	0.528576	43262	45166	88428	48.9234	273	37279	37552	0.726992
28arRNA	1072	+	21505	47979	69484	30.9496	267	42090	42357	0.630356	43658	44672	88330	49.426	349	37173	37522	0.930121
28arRNA	1074	+	21468	46518	67986	31.5771	674	41048	41722	1.61545	43482	43107	86589	50.2165	726	36098	36824	1.97154
28arRNA	1082	+	20116	37606	57722	34.8498	630	32164	32794	1.92108	40025	36620	76645	52.2213	771	27218	27989	2.75465
28arRNA	1088	+	16665	27852	44517	37.4351	599	24060	24659	2.42913	33193	26498	59691	55.608	580	19241	19821	2.92619
28arRNA	1093	+	14758	28708	43466	33.953	217	23979	24196	0.896842	30080	27906	57986	51.8746	254	19130	19384	1.31036
28arRNA	1110	+	13865	26020	39885	34.7624	570	20861	21431	2.6597	26604	26823	53427	49.795	560	16429	16989	3.29625
28arRNA	1118	+	9794	12974	22768	43.0165	469	9575	10044	4.66945	17916	14958	32874	54.499	371	7450	7821	4.74364
28arRNA	1132	+	4961	2947	7908	62.7339	213	2041	2254	9.44987	8988	3463	12451	72.187	262	1541	1803	14.5313
28arRNA	1142	+	5257	1141	6398	82.1663	2	108	110	1.81818	10206	2301	12507	81.6023	2	141	143	1.3986
28arRNA	1152	+	7246	1397	8643	83.8366	10	142	152	6.57895	14676	2822	17498	83.8724	15	159	174	8.62069
28arRNA	1155	+	7306	1331	8637	84.5896	7	137	144	4.86111	15140	2416	17556	86.2383	22	154	176	12.5
28arRNA	1156	+	7108	1125	8233	86.3355	6	138	144	4.16667	14508	2447	16955	85.5677	13	155	168	7.7381
28arRNA	1161	+	6692	1292	7984	83.8176	5	139	144	3.47222	14076	2497	16573	84.9333	13	158	171	7.60234
28arRNA	1163	+	6967	1378	8345	83.4871	2	142	144	1.38889	14764	2659	17423	84.7386	8	171	179	4.46927
28arRNA	1167	+	7278	1626	8904	81.7385	11	134	145	7.58621	15497	3210	18707	82.8406	11	186	197	5.58376
28arRNA	1178	+	8073	2148	10221	78.9844	14	231	245	5.71429	17157	4465	21622	79.3497	31	273	304	10.1974
28arRNA	1182	+	7894	2950	10844	72.796	8	656	664	1.20482	16721	5131	21852	76.5193	47	725	772	6.08808
28arRNA	1185	+	8062	4490	12552	64.2288	30	1417	1447	2.07326	17280	6217	23497	73.5413	96	1694	1790	5.36313
28arRNA	1186	+	8108	4856	12964	62.5424	30	1583	1613	1.85989	16852	6854	23706	71.0875	67	1886	1953	3.43062
28arRNA	1187	+	8053	5080	13133	61.3188	24	1681	1705	1.40762	17048	6794	23842	71.5041	68	1973	2041	3.3317
28arRNA	1190	+	8830	13130	21960	40.2095	89	5833	5922	1.50287	19095	12170	31265	61.0747	174	6635	6809	2.55544
28arRNA	1191	+	8512	23267	31779	26.785	78	12487	12565	0.620772	18283	20694	38977	46.9072	115	14026	14141	0.813238
28arRNA	1205	+	15462	79594	95056	16.2662	1589	57220	58809	2.70197	32433	67580	100013	32.4288	2294	60373	62667	3.66062
28arRNA	1210	+	14947	84443	99390	15.0387	1306	61705	63011	2.07265	32150	71777	103927	30.9352	1573	64398	65971	2.38438
28arRNA	1220	+	23309	188549	211858	11.0022	4848	162666	167514	2.89409	49294	171695	220989	22.3061	6155	167357	173512	3.54731
28arRNA	1234	+	23327	218574	241901	9.6432	5344	195517	200861	2.66055	49558	204974	254532	19.4702	6977	194677	201654	3.45989
28arRNA	1236	+	22883	224179	247062	9.26205	5415	200327	205742	2.63194	49410	210644	260054	18.9999	6889	199038	205927	3.34536
28arRNA	1237	+	22700	225221	247921	9.15614	5199	201218	206417	2.51869	48861	212205	261066	18.716	6668	199813	206481	3.22935
28arRNA	1245	+	28280	238579	266859	10.5974	6386	222418	228804	2.79104	62327	226667	288994	21.5669	8812	217827	226639	3.88812
28arRNA	1246	+	26233	253820	280053	9.36716	4373	234192	238565	1.83304	60108	238235	298343	20.1473	5456	230955	236411	2.30785
28arRNA	1249	+	24777	262552	287329	8.62322	2794	241438	244232	1.14399	58938	245082	304020	19.3862	3173	238772	241945	1.31146
28arRNA	1252	+	26783	265455	292238	9.16479	3279	244766	248045	1.32194	61099	249110	310209	19.6961	4224	241335	245559	1.72016
28arRNA	1259	+	30708	285263	315971	9.71861	5408	261555	266963	2.02575	65419	269831	335250	19.5135	7267	254840	262107	2.77253
28arRNA	1264	+	31202	300835	332037	9.39715	7785	275435	283220	2.74875	64602	283420	348022	18.5626	9761	264254	274015	3.56221
28arRNA	1268	+	33042	362182	395224	8.36032	8163	346058	354221	2.30449	67655	336383	404038	16.7447	9810	314391	324201	3.0259
28arRNA	1273	+	38148	561351	599499	6.36331	9623	570645	580268	1.65837	74904	488087	562991	13.3047	11490	488006	499496	2.30032
28arRNA	1282	+	45557	774531	820088	5.55514	19837	827819	847656	2.34022	84157	658958	743115	11.3249	22545	683515	706060	3.19307
28arRNA	1283	+	41504	803849	845353	4.90966	13995	863107	877102	1.5956	80014	684155	764169	10.4707	15813	714448	730261	2.16539
28arRNA	1285	+	40879	944288	985167	4.14945	12702	1032859	1045561	1.21485	80234	789107	869341	9.22929	14563	847817	862380	1.6887
28arRNA	1300	+	73331	3103821	3177152	2.30807	50864	3446654	3497518	1.45429	115775	2467051	2582826	4.48249	60901	2833644	2894545	2.10399
28arRNA	1303	+	72264	3513108	3585372	2.01552	54998	3922109	3977107	1.38286	112411	2780427	2892838	3.88584	64245	3212231	3276476	1.9608
28arRNA	1308	+	87186	3583425	3670611	2.37524	73336	4012112	4085448	1.79505	125929	2845234	2971163	4.23837	84479	3271779	3356258	2.51706
28arRNA	1316	+	68890	3546761	3615651	1.90533	53952	4002863	4056815	1.32991	103658	2803251	2906909	3.56592	60613	3234079	3294692	1.83972
28arRNA	1318	+	55600	3572104	3627704	1.53265	37547	4033466	4071013	0.922301	91611	2823621	2915232	3.14249	43395	3262214	3305609	1.31277
28arRNA	1322	+	44019	3646423	3690442	1.19278	21539	4127217	4148756	0.519168	79870	2905012	2984882	2.67582	24645	3336196	3360841	0.733299
28arRNA	1324	+	83850	3610663	3694513	2.26958	76223	4077460	4153683	1.83507	114972	2873738	2988710	3.84688	88181	3275731	3363912	2.62138
28arRNA	1329	+	78529	3633965	3712494	2.11526	68435	4110171	4178606	1.63775	108918	2895957	3004875	3.62471	81758	3301465	3383223	2.41657
28arRNA	1356	+	121347	4919845	5041192	2.40711	129715	5567636	5697351	2.27676	144095	3904450	4048545	3.55918	149543	4465821	4615364	3.24011
28arRNA	1364	+	124755	5697922	5822677	2.14257	131165	6406182	6537347	2.00639	148887	4448588	4597475	3.23845	151936	5149731	5301667	2.86582
28arRNA	1370	+	110033	6120336	6230369	1.76608	116788	6860297	6977085	1.67388	133330	4740733	4874063	2.7355	136097	5550360	5686457	2.39335
28arRNA	1371	+	102963	6141562	6244525	1.64885	109942	6879310	6989252	1.57302	128863	4756146	4885009	2.63793	125718	5572417	5698135	2.2063
28arRNA	1380	+	82669	6013244	6095913	1.35614	79385	6720441	6799826	1.16746	110331	4652163	4762494	2.31666	91073	5462073	5553146	1.64003
28arRNA	1383	+	107336	5810478	5917814	1.81378	114522	6482224	6596746	1.73604	128570	4496035	4624605	2.78013	122749	5268913	5391662	2.27664
28arRNA	1386	+	60426	5816971	5877397	1.02811	50657	6482360	6533017	0.7754	88917	4503347	4592264	1.93623	57779	5292988	5350767	1.07983
28arRNA	1387	+	59307	5817243	5876550	1.00921	49556	6482261	6531817	0.758686	87705	4504523	4592228	1.90986	57639	5292469	5350108	1.07734
28arRNA	1389	+	78740	5816414	5895154	1.33567	73273	6476051	6549324	1.11879	105426	4499948	4605374	2.2892	88791	5276558	5365349	1.6549
28arRNA	1404	+	92424	3185787	3278211	2.81934	82553	3486614	3569167	2.31295	120251	2368197	2488448	4.83237	99310	2866615	2965925	3.34837
28arRNA	1407	+	72780	3183628	3256408	2.23498	57764	3483287	3541051	1.63127	104799	2367651	2472450	4.23867	68079	2877316	2945395	2.31137
28arRNA	1409	+	60544	3221533	3282077	1.84469	39590	3529670	3569260	1.10919	93564	2398487	2492051	3.7545	47371	2920177	2967548	1.5963
28arRNA	1411	+	73430	3217527	3290957	2.23127	57526	3521384	3578910	1.60736	104239	2395705	2499944	4.16965	67106	2908619	2975725	2.25511
28arRNA	1412	+	75600	3230691	3306291	2.28655	60634	3535688	3596322	1.686	106220	2405494	2511714	4.22898	71596	2917995	2989591	2.39484
28arRNA	1415	+	79952	3224791	3304743	2.41931	65504	3528837	3594341	1.82242	109885	2402138	2512023	4.37436	78020	2912297	2990317	2.60909
28arRNA	1416	+	64984	3261276	3326260	1.95367	46895	3568937	3615832	1.29694	97681	2429748	2527429	3.86484	56615	2951538	3008153	1.88205
28arRNA	1421	+	48313	3282636	3330949	1.45043	24641	3595451	3620092	0.680673	82916	2448834	2531750	3.27505	29107	2983896	3013003	0.966046
28arRNA	1422	+	51301	3276097	3327398	1.54178	28055	3588652	3616707	0.775706	84973	2444181	2529154	3.35974	32256	2977958	3010214	1.07155
28arRNA	1424	+	72586	3248181	3320767	2.18582	57902	3553051	3610953	1.60351	103955	2420947	2524902	4.11719	68870	2936098	3004968	2.29187
28arRNA	1425	+	57196	3269076	3326272	1.71952	38918	3574427	3613345	1.07706	89998	2437957	2527955	3.56011	45135	2963015	3008150	1.50042
28arRNA	1428	+	62019	3196672	3258691	1.90319	43592	3498088	3541680	1.23083	91723	2388238	2479961	3.69857	52541	2897250	2949791	1.78118
28arRNA	1429	+	50181	3232871	3283052	1.52849	28411	3535372	3563783	0.797215	80563	2414716	2495279	3.22862	33660	2934524	2968184	1.13403
28arRNA	1430	+	46584	3257796	3304380	1.40977	24244	3557472	3581716	0.676882	77405	2430511	2507916	3.08643	29489	2954322	2983811	0.9883
28arRNA	1431	+	52441	3251313	3303754	1.58732	32748	3548129	3580877	0.914525	82190	2425138	2507328	3.27799	39179	2943914	2983093	1.31337
28arRNA	1444	+	59473	1929507	1988980	2.99013	43278	2074554	2117832	2.0435	79837	1393579	1473416	5.4185	49114	1710701	1759815	2.79086
28arRNA	1446	+	52114	1893240	1945354	2.6789	32489	2029341	2061830	1.57574	71925	1366176	1438101	5.00139	35584	1680960	1716544	2.073
28arRNA	1452	+	49816	1887126	1936942	2.57189	26446	1999443	2025889	1.3054	73957	1359557	1433514	5.15914	30714	1662409	1693123	1.81404
28arRNA	1453	+	42770	1904701	1947471	2.19618	17400	2016990	2034390	0.855293	69212	1371691	1440903	4.80338	21377	1680156	1701533	1.25634
28arRNA	1454	+	40893	1914460	1955353	2.09134	14568	2025555	2040123	0.714075	66742	1378766	1445508	4.6172	17346	1689763	1707109	1.0161
28arRNA	1455	+	41377	1914053	1955430	2.11601	13670	2025648	2039318	0.670322	67471	1378535	1446006	4.66602	16978	1689761	1706739	0.994763
28arRNA	1461	+	57367	1690087	1747454	3.28289	35285	1775790	1811075	1.94829	78998	1212671	1291669	6.11596	38085	1483255	1521340	2.50339
28arRNA	1469	+	33801	537154	570955	5.92008	6121	518051	524172	1.16775	58380	401718	460098	12.6886	7673	460458	468131	1.63907
28arRNA	1470	+	33658	572233	605891	5.55512	5542	553236	558778	0.991807	59315	426580	485895	12.2074	6443	491248	497691	1.29458
28arRNA	1471	+	34443	606613	641056	5.37285	6040	592521	598561	1.00909	60181	454638	514819	11.6897	7773	525333	533106	1.45806
28arRNA	1478	+	30107	690894	721001	4.17572	2972	682939	685911	0.433292	55667	526329	581996	9.56484	3820	606287	610107	0.62612
28arRNA	1479	+	30564	787519	818083	3.73605	2873	781453	784326	0.366302	56062	607762	663824	8.44531	3771	708700	712471	0.529285
28arRNA	1491	+	48945	1003050	1051995	4.65259	28670	1075934	1104604	2.5955	67391	814003	881394	7.64596	31343	901430	932773	3.3602
28arRNA	1494	+	35570	980489	1016059	3.50078	17154	1065891	1083045	1.58387	52300	803341	855641	6.11238	19472	875005	894477	2.17691
28arRNA	1502	+	24529	1464768	1489297	1.64702	6412	1678858	1685270	0.380473	43879	1241895	1285774	3.41265	6815	1329156	1335971	0.510116
28arRNA	1520	+	38883	1617398	1656281	2.34761	23579	1909805	1933384	1.21957	60901	1416165	1477066	4.12311	26443	1449010	1475453	1.7922
28arRNA	1521	+	33703	1647717	1681420	2.00444	14984	1942233	1957217	0.765577	55866	1440845	1496711	3.73258	17041	1477058	1494099	1.14055
28arRNA	1522	+	30468	1659864	1690332	1.80249	10644	1954848	1965492	0.541544	52890	1451013	1503903	3.51685	12105	1488909	1501014	0.806455
28arRNA	1524	+	29419	1667669	1697088	1.7335	9306	1962939	1972245	0.471848	52211	1457924	1510135	3.45737	10269	1495608	1505877	0.681928
28arRNA	1525	+	30408	1667582	1697990	1.79082	11580	1961382	1972962	0.586935	53256	1457725	1510981	3.5246	12767	1493541	1506308	0.847569
28arRNA	1526	+	33897	1667601	1701498	1.99219	15713	1960717	1976430	0.795019	56027	1457993	1514020	3.70055	16260	1492942	1509202	1.07739
28arRNA	1535	+	53222	1737082	1790304	2.97279	36125	2051868	2087993	1.73013	80291	1528307	1608598	4.99137	40401	1550155	1590556	2.54006
28arRNA	1540	+	44667	1745517	1790184	2.49511	27649	2065382	2093031	1.321	69499	1538851	1608350	4.32114	31023	1560865	1591888	1.94882
28arRNA	1554	+	45396	1719184	1764580	2.57262	42036	2066005	2108041	1.99408	64364	1530450	1594814	4.03583	44721	1545290	1590011	2.81262
28arRNA	1559	+	42058	1724952	1767010	2.38018	38090	2076217	2114307	1.80154	60125	1535855	1595980	3.76728	41946	1553313	1595259	2.62942
28arRNA	1560	+	36027	1737339	1773366	2.03156	28587	2090398	2118985	1.34909	53134	1546661	1599795	3.3213	31751	1569594	1601345	1.98277
28arRNA	1566	+	40338	1595634	1635972	2.46569	35423	1945524	1980947	1.78819	57867	1429666	1487533	3.89013	38383	1455220	1493603	2.56983
28arRNA	1568	+	44253	1565553	1609806	2.74896	38354	1912861	1951215	1.96565	61600	1404241	1465841	4.20237	39076	1429856	1468932	2.66016
28arRNA	1572	+	48558	1492405	1540963	3.15115	33194	1822583	1855777	1.78868	75337	1338685	1414022	5.32785	34518	1378882	1413400	2.4422
28arRNA	1573	+	35884	1521338	1557222	2.30436	16085	1857001	1873086	0.858743	63768	1364604	1428372	4.46438	17524	1409659	1427183	1.22787
28arRNA	1575	+	36095	1538324	1574419	2.29259	15236	1874315	1889551	0.806329	65256	1379835	1445091	4.5157	16237	1427178	1443415	1.1249
28arRNA	1583	+	61534	945264	1006798	6.11185	48692	1188148	1236840	3.93681	87189	844811	932000	9.35504	41129	869902	911031	4.51456
28arRNA	1584	+	34995	910933	945928	3.69954	13920	1143117	1157037	1.20307	63721	814011	877732	7.25973	12730	844000	856730	1.48588
28arRNA	1585	+	31490	897916	929406	3.38819	8685	1126141	1134826	0.765316	61465	802254	863719	7.11632	9506	832654	842160	1.12876
28arRNA	1587	+	31604	895701	927305	3.40816	7899	1123567	1131466	0.698121	62986	798275	861261	7.31323	8256	831297	839553	0.98338
28arRNA	1588	+	31171	908062	939233	3.31877	6430	1136671	1143101	0.562505	63755	806593	870348	7.32523	6521	842971	849492	0.767635
28arRNA	1590	+	29736	921344	951080	3.12655	5428	1149489	1154917	0.46999	61203	818374	879577	6.95823	6041	853922	859963	0.702472
28arRNA	1596	+	46790	729573	776363	6.02682	26626	903761	930387	2.86182	80602	639868	720470	11.1874	25204	676673	701877	3.59094
28arRNA	1601	+	36441	370883	407324	8.94644	10456	438562	449018	2.32864	71139	326609	397748	17.8854	12599	362768	375367	3.35645
28arRNA	1610	+	36655	372144	408799	8.96651	9909	432431	442340	2.24013	71105	326086	397191	17.902	10607	359797	370404	2.86363
28arRNA	1615	+	43058	286518	329576	13.0647	20941	322993	343934	6.08867	70440	245425	315865	22.3007	23922	268558	292480	8.17902
28arRNA	1622	+	27980	311933	339913	8.23152	3110	343511	346621	0.897234	55055	265902	320957	17.1534	3596	293274	296870	1.2113
28arRNA	1626	+	34372	304117	338489	10.1545	8374	332770	341144	2.45468	64072	255936	320008	20.022	9610	283409	293019	3.27965
28arRNA	1639	+	24110	233580	257690	9.3562	1172	232813	233985	0.500887	47716	185898	233614	20.4251	1423	210507	211930	0.671448
28arRNA	1647	+	27485	231053	258538	10.6309	5055	228996	234051	2.15979	50108	184006	234114	21.4032	6528	205558	212086	3.078
28arRNA	1650	+	27489	231859	259348	10.5993	5112	229120	234232	2.18245	48963	185698	234661	20.8654	6346	205927	212273	2.98955
28arRNA	1659	+	38919	318682	357601	10.8834	12771	251627	264398	4.83022	61544	229784	291328	21.1253	16834	237618	254452	6.61579
28arRNA	1665	+	46008	351687	397695	11.5687	20324	262040	282364	7.1978	68602	249537	318139	21.5635	21507	253756	275263	7.81325
28arRNA	1678	+	17582	279740	297322	5.91345	1384	170435	171819	0.805499	34681	180900	215581	16.0872	2160	170079	172239	1.25407
28arRNA	1682	+	21988	363272	385260	5.70731	4167	225321	229488	1.81578	41796	237746	279542	14.9516	5638	231143	236781	2.3811
28arRNA	1683	+	23710	396511	420221	5.64227	5638	250482	256120	2.20131	43383	261451	304834	14.2317	7887	256505	264392	2.98307
28arRNA	1686	+	23996	415984	439980	5.45388	5964	265854	271818	2.19412	44063	275296	319359	13.7973	8492	272564	281056	3.02146
28arRNA	1689	+	24766	392849	417615	5.93034	6736	244006	250742	2.68643	44668	257311	301979	14.7918	8667	254004	262671	3.29956
28arRNA	1691	+	22320	389794	412114	5.41598	4786	241896	246682	1.94015	42019	256080	298099	14.0957	6756	252065	258821	2.6103
28arRNA	1693	+	18885	398973	417858	4.51948	2325	246930	249255	0.93278	39292	262042	301334	13.0394	3255	258836	262091	1.24194
28arRNA	1697	+	23894	394337	418231	5.71311	5988	243564	249552	2.3995	43223	258473	301696	14.3267	8722	253554	262276	3.3255
28arRNA	1699	+	23440	394605	418045	5.60705	5152	244240	249392	2.06582	43236	258428	301664	14.3325	7995	254256	262251	3.04861
28arRNA	1708	+	17651	379090	396741	4.449	2249	230599	232848	0.965866	37191	246695	283886	13.1007	3466	244712	248178	1.39658
28arRNA	1712	+	19090	375926	395016	4.83272	3932	228500	232432	1.69168	38193	244905	283098	13.4911	5625	241947	247572	2.27207
28arRNA	1714	+	21283	378450	399733	5.3243	5584	229448	235032	2.37585	39640	246480	286120	13.8543	7396	243008	250404	2.95363
28arRNA	1719	+	31945	396509	428454	7.45588	7483	248294	255777	2.9256	57824	264604	322428	17.9339	10706	260289	270995	3.95063
28arRNA	1721	+	30399	392469	422868	7.18877	6481	247181	253662	2.55497	56563	262296	318859	17.7392	9763	259015	268778	3.63237
28arRNA	1724	+	29736	393231	422967	7.03034	6241	247066	253307	2.46381	56870	262701	319571	17.7957	8986	259821	268807	3.34292
28arRNA	1729	+	29689	393817	423506	7.01029	5995	247670	253665	2.36335	57678	263250	320928	17.9723	8470	260759	269229	3.14602
28arRNA	1731	+	28354	394469	422823	6.70588	4884	248740	253624	1.92569	56064	263939	320003	17.5198	6889	262337	269226	2.55882
28arRNA	1732	+	25679	396522	422201	6.08217	3083	250586	253669	1.21536	54403	264396	318799	17.065	4579	264770	269349	1.70002
28arRNA	1758	+	20042	249172	269214	7.44464	3707	177834	181541	2.04196	38235	181967	220202	17.3636	4893	186254	191147	2.55981
28arRNA	1761	+	18396	229371	247767	7.42472	3549	166558	170107	2.08633	36146	168175	204321	17.6908	4959	173074	178033	2.78544
28arRNA	1763	+	18824	197790	216614	8.69011	5066	142219	147285	3.43959	33747	145531	179278	18.8238	5848	148800	154648	3.78149
28arRNA	1765	+	14631	184576	199207	7.34462	2572	132633	135205	1.9023	29350	135521	164871	17.8018	3523	139766	143289	2.45867
28arRNA	1768	+	12863	200291	213154	6.0346	694	144663	145357	0.477445	26984	148695	175679	15.3598	1044	152702	153746	0.679042
28arRNA	1770	+	12966	200716	213682	6.0679	549	145205	145754	0.376662	27195	148907	176102	15.4428	838	153275	154113	0.543757
28arRNA	1771	+	13089	200576	213665	6.12594	618	145140	145758	0.42399	27330	148768	176098	15.5198	896	153215	154111	0.581399
28arRNA	1772	+	13153	200486	213639	6.15665	564	145195	145759	0.38694	27720	148312	176032	15.7471	962	153150	154112	0.624221
28arRNA	1796	+	11737	45657	57394	20.4499	607	35251	35858	1.69279	23807	37362	61169	38.92	887	35071	35958	2.46677
28arRNA	1797	+	11657	45527	57184	20.3851	418	35312	35730	1.16989	23680	37302	60982	38.8311	698	35141	35839	1.9476
28arRNA	1800	+	11021	44670	55691	19.7896	431	34478	34909	1.23464	22540	36622	59162	38.0988	613	34429	35042	1.74933
28arRNA	1805	+	10303	45291	55594	18.5326	272	34504	34776	0.782149	21307	37627	58934	36.154	390	34534	34924	1.11671
28arRNA	1816	+	5064	2637	7701	65.7577	1354	1983	3337	40.5754	8416	2180	10596	79.4262	1230	1961	3191	38.5459
28arRNA	1819	+	1147	1160	2307	49.7182	123	860	983	12.5127	2374	890	3264	72.7328	147	755	902	16.2971
28brRNA	1	+	2	15	17	11.7647	0	12	12	0	10	14	24	41.6667	0	3	3	0
28brRNA	2	+	3	39	42	7.14286	0	35	35	0	11	19	30	36.6667	0	15	15	0
28brRNA	3	+	9	33	42	21.4286	0	30	30	0	25	17	42	59.5238	0	12	12	0
28brRNA	6	+	11	149	160	6.875	0	71	71	0	37	101	138	26.8116	0	75	75	0
28brRNA	9	+	12	384	396	3.0303	2	244	246	0.813008	56	256	312	17.9487	2	186	188	1.06383
28brRNA	13	+	368	619	987	37.2847	3	372	375	0.8	1440	583	2023	71.1814	5	317	322	1.5528
28brRNA	14	+	577	829	1406	41.0384	0	488	488	0	2170	978	3148	68.9327	15	462	477	3.14465
28brRNA	18	+	1079	2258	3337	32.3344	22	1376	1398	1.57368	3829	2326	6155	62.2096	23	1427	1450	1.58621
28brRNA	20	+	1777	5875	7652	23.2227	65	3966	4031	1.6125	6064	5458	11522	52.6298	59	4050	4109	1.43587
28brRNA	23	+	1891	7012	8903	21.24	88	4503	4591	1.91679	6441	6220	12661	50.8728	110	4642	4752	2.31481
28brRNA	25	+	2349	10182	12531	18.7455	110	6499	6609	1.6644	7683	8345	16028	47.9349	156	6534	6690	2.33184
28brRNA	26	+	2360	11071	13431	17.5713	95	7118	7213	1.31707	7788	8979	16767	46.4484	104	7051	7155	1.45353
28brRNA	28	+	2494	11539	14033	17.7724	130	7446	7576	1.71595	8075	9302	17377	46.4695	166	7272	7438	2.23178
28brRNA	31	+	8739	27575	36314	24.0651	1816	19439	21255	8.54387	24496	21313	45809	53.4742	2368	19077	21445	11.0422
28brRNA	36	+	11817	201819	213636	5.53137	1568	174291	175859	0.891623	33006	163199	196205	16.8222	2034	167613	169647	1.19896
28brRNA	37	+	11710	207628	219338	5.33879	1429	178703	180132	0.793307	33075	167719	200794	16.4721	1765	172364	174129	1.01362
28brRNA	38	+	12214	210358	222572	5.48766	1414	181160	182574	0.77448	33816	169738	203554	16.6128	2045	174492	176537	1.1584
28brRNA	39	+	13065	212812	225877	5.78412	2372	182982	185354	1.27971	35088	171901	206989	16.9516	2900	176297	179197	1.61833
28brRNA	43	+	45093	297790	342883	13.1511	11869	253757	265626	4.46831	105022	234532	339554	30.9294	16242	240624	256866	6.32314
28brRNA	46	+	47784	822831	870615	5.48853	9425	721233	730658	1.28993	118537	671378	789915	15.0063	11980	706232	718212	1.66803
28brRNA	52	+	49904	922275	972179	5.13321	10361	817050	827411	1.25222	125596	753201	878797	14.2918	14094	787824	801918	1.75754
28brRNA	54	+	46012	965539	1011551	4.54866	6096	853941	860037	0.708807	123175	788801	911976	13.5064	8017	825133	833150	0.962252
28brRNA	60	+	74924	1304602	1379526	5.43114	27683	1235034	1262717	2.19234	177260	1080391	1257651	14.0945	35822	1155032	1190854	3.00809
28brRNA	74	+	82878	1429699	1512577	5.47926	36591	1372149	1408740	2.59743	185061	1188840	1373901	13.4697	47350	1259837	1307187	3.62228
28brRNA	76	+	75230	1503139	1578369	4.76631	28250	1450808	1479058	1.91	175848	1245455	1421303	12.3723	36222	1328556	1364778	2.65406
28brRNA	78	+	78215	2007407	2085622	3.7502	27319	1978907	2006226	1.36171	186833	1611153	1797986	10.3912	34108	1790654	1824762	1.86918
28brRNA	87	+	81002	2289919	2370921	3.41648	28723	2307134	2335857	1.22966	192036	1831658	2023694	9.48938	35458	2051561	2087019	1.69898
28brRNA	90	+	96603	2323698	2420301	3.99136	47303	2350466	2397769	1.97279	207765	1859121	2066886	10.0521	58025	2069435	2127460	2.72743
28brRNA	101	+	88184	2381806	2469990	3.57022	35658	2420503	2456161	1.45178	199388	1908529	2107917	9.45901	44607	2121173	2165780	2.05963
28brRNA	109	+	77402	2745760	2823162	2.74168	23196	2835882	2859078	0.81131	186162	2200153	2386315	7.80123	27582	2459518	2487100	1.109
28brRNA	111	+	95068	2738510	2833578	3.35505	45330	2825372	2870702	1.57906	204732	2189534	2394266	8.55093	55789	2439935	2495724	2.23538
28brRNA	118	+	109510	2746907	2856417	3.83382	63717	2838481	2902198	2.19547	216129	2196000	2412129	8.96009	76704	2438308	2515012	3.04985
28brRNA	124	+	93436	2722663	2816099	3.31792	48088	2821601	2869689	1.67572	198361	2186062	2384423	8.31904	56661	2427278	2483939	2.28109
28brRNA	126	+	74219	2826561	2900780	2.55859	21552	2924699	2946251	0.731506	179142	2266959	2446101	7.32357	25869	2524525	2550394	1.01431
28brRNA	133	+	129649	2936590	3066239	4.22827	98372	3058745	3157117	3.11588	212683	2328787	2541470	8.3685	115023	2632634	2747657	4.18622
28brRNA	145	+	45071	2315676	2360747	1.90918	33222	2510790	2544012	1.30589	80700	1810930	1891630	4.26616	39613	2114792	2154405	1.8387
28brRNA	146	+	49271	2322959	2372230	2.07699	40189	2514052	2554241	1.57342	83882	1816251	1900133	4.41453	46096	2118130	2164226	2.12991
28brRNA	148	+	71512	2332011	2403523	2.9753	70029	2512036	2582065	2.71213	104103	1819557	1923660	5.41172	84286	2107861	2192147	3.84491
28brRNA	156	+	79026	2407874	2486900	3.17769	82110	2474530	2556640	3.21164	100495	1802591	1903086	5.28063	92669	2108923	2201592	4.20918
28brRNA	157	+	56883	2421083	2477966	2.29555	54381	2487670	2542051	2.13926	79393	1811958	1891351	4.19769	64426	2128587	2193013	2.93778
28brRNA	163	+	28439	2444121	2472560	1.15018	17957	2520092	2538049	0.707512	51563	1834255	1885818	2.73425	21655	2165462	2187117	0.990116
28brRNA	164	+	25749	2456611	2482360	1.03728	13547	2533713	2547260	0.531826	49844	1842847	1892691	2.6335	16711	2178685	2195396	0.761184
28brRNA	168	+	26764	2464373	2491137	1.07437	14543	2539780	2554323	0.569349	49824	1850106	1899930	2.62241	18785	2183956	2202741	0.852801
28brRNA	172	+	40256	2408385	2448641	1.64401	32262	2474340	2506602	1.28708	60258	1802822	1863080	3.23432	37997	2120015	2158012	1.76074
28brRNA	174	+	46360	2349967	2396327	1.93463	40768	2406308	2447076	1.66599	62953	1758970	1821923	3.45531	43937	2066733	2110670	2.08166
28brRNA	177	+	61797	1643838	1705635	3.62311	58008	1646723	1704731	3.40277	67988	1233217	1301205	5.225	55213	1449451	1504664	3.66946
28brRNA	178	+	29543	1529951	1559494	1.8944	23397	1512791	1536188	1.52306	43893	1147696	1191589	3.68357	26194	1348604	1374798	1.9053
28brRNA	184	+	14085	1475875	1489960	0.945327	6898	1451200	1458098	0.473082	27284	1100866	1128150	2.41847	8535	1294862	1303397	0.654827
28brRNA	187	+	17687	1471532	1489219	1.18767	12002	1444435	1456437	0.824066	29607	1097768	1127375	2.62619	14637	1287530	1302167	1.12405
28brRNA	203	+	25939	1405829	1431768	1.81168	19655	1371626	1391281	1.41273	39141	1043835	1082976	3.61421	24282	1221792	1246074	1.94868
28brRNA	207	+	15397	1154030	1169427	1.31663	7801	1076843	1084644	0.719222	28380	847325	875705	3.24082	10106	994492	1004598	1.00597
28brRNA	209	+	17532	1145958	1163490	1.50685	10237	1067923	1078160	0.949488	30002	841701	871703	3.44177	13556	985939	999495	1.35628
28brRNA	211	+	19628	1120884	1140512	1.72098	11898	1045625	1057523	1.12508	32152	823300	855452	3.75848	15539	965026	980565	1.5847
28brRNA	212	+	16928	1134367	1151295	1.47034	9015	1056717	1065732	0.845897	29518	833666	863184	3.41966	11687	976768	988455	1.18235
28brRNA	217	+	25158	1120294	1145452	2.19634	19424	1039064	1058488	1.83507	35765	822976	858741	4.16482	25170	957458	982628	2.5615
28brRNA	219	+	26685	1125242	1151927	2.31655	20868	1042224	1063092	1.96295	38270	825628	863898	4.42992	27298	959498	986796	2.76633
28brRNA	223	+	26053	1134591	1160644	2.2447	18242	1052282	1070524	1.70403	38148	835193	873341	4.36805	23550	967896	991446	2.37532
28brRNA	225	+	31530	1129623	1161153	2.7154	22986	1051570	1074556	2.13912	42924	831465	874389	4.90903	26746	963065	989811	2.70213
28brRNA	228	+	44043	907572	951615	4.62824	34780	840807	875587	3.97219	51718	661920	713638	7.24709	35196	761512	796708	4.41768
28brRNA	231	+	23905	721033	744938	3.20899	14332	646425	660757	2.16903	35775	520475	556250	6.43146	16536	583795	600331	2.75448
28brRNA	232	+	15825	709129	724954	2.1829	6306	633426	639732	0.985725	29512	512448	541960	5.44542	8050	574626	582676	1.38156
28brRNA	239	+	14849	708388	723237	2.05313	5391	632862	638253	0.844649	28522	513755	542277	5.25967	6822	574157	580979	1.17422
28brRNA	241	+	14509	708648	723157	2.00634	5381	632511	637892	0.84356	28112	514069	542181	5.18498	6460	574235	580695	1.11246
28brRNA	246	+	21220	655413	676633	3.13612	12587	588534	601121	2.09392	32526	477191	509717	6.38119	15614	527605	543219	2.87435
28brRNA	254	+	18211	171234	189445	9.61282	10434	175575	186009	5.60941	27311	129068	156379	17.4646	10715	135429	146144	7.33181
28brRNA	257	+	9466	159519	168985	5.60168	1881	163969	165850	1.13416	20044	120413	140457	14.2706	2386	124532	126918	1.87995
28brRNA	258	+	8613	160136	168749	5.10403	1200	164435	165635	0.724485	19595	120954	140549	13.9418	1247	125467	126714	0.984106
28brRNA	259	+	8588	160379	168967	5.08265	824	165032	165856	0.496817	19459	121221	140680	13.8321	913	126012	126925	0.719322
28brRNA	261	+	8600	160387	168987	5.08915	715	165173	165888	0.431014	19358	121267	140625	13.7657	874	126085	126959	0.688411
28brRNA	262	+	8482	160509	168991	5.0192	981	164897	165878	0.591398	19433	121203	140636	13.8179	1202	125750	126952	0.946815
28brRNA	263	+	8983	159995	168978	5.31608	1522	164336	165858	0.917652	20081	120570	140651	14.2772	1602	125333	126935	1.26206
28brRNA	267	+	10691	147012	157703	6.7792	2889	153171	156060	1.85121	21212	110310	131522	16.1281	3555	113208	116763	3.04463
28brRNA	268	+	9846	148774	158620	6.20729	1893	154679	156572	1.20903	20295	111741	132036	15.3708	2404	114960	117364	2.04833
28brRNA	273	+	7932	135285	143217	5.53845	1077	142415	143492	0.750564	17318	103101	120419	14.3815	1108	104383	105491	1.05033
28brRNA	276	+	8647	135021	143668	6.01874	1599	142199	143798	1.11198	18218	102952	121170	15.0351	1636	103893	105529	1.55028
28brRNA	280	+	8517	131790	140307	6.07026	1902	139012	140914	1.34976	17857	100621	118478	15.072	2080	100952	103032	2.01879
28brRNA	281	+	7648	135696	143344	5.33542	894	142980	143874	0.621377	16517	104338	120855	13.6668	979	104423	105402	0.928825
28brRNA	283	+	7339	136945	144284	5.0865	464	144413	144877	0.320272	16486	105075	121561	13.5619	496	105516	106012	0.467872
28brRNA	284	+	7535	137120	144655	5.20895	447	145078	145525	0.307164	16823	104905	121728	13.8202	631	105712	106343	0.593363
28brRNA	287	+	8005	139721	147726	5.41882	605	150429	151034	0.400572	17746	106752	124498	14.254	687	107644	108331	0.634168
28brRNA	304	+	13085	94222	107307	12.194	1314	122899	124213	1.05786	26721	77034	103755	25.7539	1008	73369	74377	1.35526
28brRNA	307	+	12330	95289	107619	11.4571	593	124011	124604	0.475908	26059	78407	104466	24.945	534	74249	74783	0.714066
28brRNA	309	+	12730	95209	107939	11.7937	795	124097	124892	0.63655	25980	78739	104719	24.8093	675	74356	75031	0.899628
28brRNA	311	+	12440	95437	107877	11.5317	1016	124021	125037	0.812559	26210	78553	104763	25.0184	915	74153	75068	1.21889
28brRNA	313	+	11900	96857	108757	10.9418	572	125287	125859	0.454477	25199	80357	105556	23.8726	481	75151	75632	0.635974
28brRNA	314	+	11914	97190	109104	10.9199	570	125465	126035	0.452255	24922	80954	105876	23.5389	571	75186	75757	0.753726
28brRNA	315	+	12190	97580	109770	11.105	650	126218	126868	0.512344	25483	81172	106655	23.8929	605	75583	76188	0.794088
28brRNA	317	+	12591	97686	110277	11.4176	974	127209	128183	0.759851	25626	81354	106980	23.954	736	76226	76962	0.956316
28brRNA	319	+	14279	92117	106396	13.4206	2929	121759	124688	2.34906	26699	76326	103025	25.9151	2164	72080	74244	2.91471
28brRNA	329	+	9231	35819	45050	20.4906	276	59688	59964	0.460276	18792	33055	51847	36.2451	180	28723	28903	0.622773
28brRNA	331	+	4133	39130	43263	9.5532	208	57267	57475	0.361896	8154	42068	50222	16.2359	156	27402	27558	0.566079
28brRNA	334	+	9663	43448	53111	18.194	290	70039	70329	0.412348	19908	38324	58232	34.1874	181	35005	35186	0.514409
28brRNA	335	+	4040	55763	59803	6.75551	125	80374	80499	0.155281	8490	54769	63259	13.421	102	40549	40651	0.250916
28brRNA	347	+	11061	62626	73687	15.0108	1093	97206	98299	1.11191	23006	52003	75009	30.671	862	50764	51626	1.6697
28brRNA	349	+	11066	60582	71648	15.445	1461	94324	95785	1.52529	22998	50610	73608	31.2439	962	49212	50174	1.91733
28brRNA	351	+	11218	59156	70374	15.9405	1272	92917	94189	1.35048	23022	49633	72655	31.6867	858	48451	49309	1.74005
28brRNA	352	+	10706	59976	70682	15.1467	794	93622	94416	0.840959	22427	50551	72978	30.7312	562	49127	49689	1.13104
28brRNA	355	+	11043	59717	70760	15.6063	1305	93298	94603	1.37945	23006	50325	73331	31.3728	1098	48835	49933	2.19895
28brRNA	362	+	12310	60205	72515	16.9758	1062	93660	94722	1.12118	25296	51361	76657	32.9989	855	49221	50076	1.7074
28brRNA	363	+	12732	60217	72949	17.4533	1211	93541	94752	1.27807	26326	51180	77506	33.9664	958	49144	50102	1.9121
28brRNA	366	+	12894	60325	73219	17.6102	1646	93615	95261	1.72788	27002	51508	78510	34.3931	1211	49049	50260	2.40947
28brRNA	368	+	12101	61182	73283	16.5127	960	94404	95364	1.00667	25665	53101	78766	32.5839	852	49476	50328	1.69289
28brRNA	373	+	12402	60440	72842	17.0259	1504	93053	94557	1.59057	26345	52171	78516	33.5537	1253	48725	49978	2.5071
28brRNA	376	+	13192	59156	72348	18.2341	2116	92254	94370	2.24224	27715	50241	77956	35.5521	1643	48104	49747	3.30271
28brRNA	380	+	12521	61070	73591	17.0143	1302	93290	94592	1.37644	25997	53840	79837	32.5626	998	49127	50125	1.99102
28brRNA	383	+	14316	57218	71534	20.0129	4654	85209	89863	5.17899	28499	49785	78284	36.4046	2437	45537	47974	5.07983
28brRNA	391	+	9710	45945	55655	17.4468	805	60326	61131	1.31684	21447	38778	60225	35.6115	633	35746	36379	1.74001
28brRNA	392	+	9705	46029	55734	17.4131	758	60349	61107	1.24045	21134	39366	60500	34.9322	705	35639	36344	1.9398
28brRNA	395	+	10281	45229	55510	18.521	1009	59878	60887	1.65717	22513	38099	60612	37.1428	963	35182	36145	2.66427
28brRNA	409	+	13202	46233	59435	22.2125	1488	60084	61572	2.41668	27929	39950	67879	41.1453	1255	35503	36758	3.41422
28brRNA	424	+	20368	52942	73310	27.7834	662	58942	59604	1.11066	47673	50763	98436	48.4305	701	37266	37967	1.84634
28brRNA	427	+	19638	53825	73463	26.7318	502	59017	59519	0.843428	46554	52500	99054	46.9986	517	37535	38052	1.35867
28brRNA	428	+	19854	53636	73490	27.0159	816	58687	59503	1.37136	47431	51710	99141	47.842	701	37343	38044	1.8426
28brRNA	442	+	22462	21999	44461	50.5207	175	14565	14740	1.18725	53159	26770	79929	66.5078	273	11331	11604	2.35264
28brRNA	444	+	23356	21409	44765	52.1747	465	14132	14597	3.18559	54787	26312	81099	67.5557	456	11050	11506	3.96315
28brRNA	448	+	23756	20908	44664	53.1883	562	13719	14281	3.9353	56499	24916	81415	69.3963	667	10648	11315	5.89483
28brRNA	455	+	22759	22036	44795	50.807	157	14023	14180	1.10719	54088	27628	81716	66.1902	198	11034	11232	1.76282
28brRNA	458	+	23015	21518	44533	51.6808	183	13958	14141	1.29411	54690	26562	81252	67.3091	312	10870	11182	2.7902
28brRNA	459	+	22881	21368	44249	51.7096	253	13922	14175	1.78483	54765	25844	80609	67.9391	367	10865	11232	3.26745
28brRNA	460	+	22251	21106	43357	51.3204	257	13918	14175	1.81305	53688	25227	78915	68.0327	309	10897	11206	2.75745
28brRNA	465	+	20261	21123	41384	48.9585	231	13224	13455	1.71683	48325	26468	74793	64.6117	344	10578	10922	3.14961
28brRNA	467	+	19754	21941	41695	47.3774	196	13281	13477	1.45433	47729	27874	75603	63.1311	234	10751	10985	2.13018
28brRNA	475	+	21693	21447	43140	50.2851	342	12909	13251	2.58094	50762	28685	79447	63.8942	471	10472	10943	4.30412
28brRNA	478	+	22036	21373	43409	50.7637	339	12861	13200	2.56818	52170	28098	80268	64.9948	427	10479	10906	3.91528
28brRNA	483	+	23378	20598	43976	53.1608	616	11405	12021	5.12437	55367	28949	84316	65.6661	710	9484	10194	6.96488
28brRNA	490	+	19699	16854	36553	53.8916	248	6231	6479	3.82775	48818	25850	74668	65.3801	375	6494	6869	5.45931
28brRNA	492	+	20219	16413	36632	55.1949	292	6186	6478	4.50756	49388	25580	74968	65.8788	428	6448	6876	6.22455
28brRNA	493	+	19636	16988	36624	53.6151	228	6257	6485	3.51581	48724	26283	75007	64.9593	328	6551	6879	4.76813
28brRNA	496	+	18975	17348	36323	52.2396	181	6302	6483	2.79192	46304	28085	74389	62.2458	260	6616	6876	3.78127
28brRNA	498	+	18734	17348	36082	51.9206	225	6249	6474	3.47544	45761	28131	73892	61.9296	325	6550	6875	4.72727
28brRNA	500	+	18382	17458	35840	51.2891	215	6206	6421	3.34839	44774	28624	73398	61.0017	368	6467	6835	5.38405
28brRNA	508	+	15860	16066	31926	49.6774	344	4988	5332	6.45161	39533	26927	66460	59.4839	478	5529	6007	7.95738
28brRNA	511	+	15454	15962	31416	49.1915	287	4926	5213	5.50547	37575	27795	65370	57.4805	518	5352	5870	8.82453
28brRNA	520	+	9776	2500	12276	79.6351	78	356	434	17.9724	23892	6168	30060	79.481	113	289	402	28.1095
28brRNA	526	+	10020	2496	12516	80.0575	26	323	349	7.44986	24189	6254	30443	79.4567	49	303	352	13.9205
28brRNA	528	+	9918	2852	12770	77.6664	11	411	422	2.60664	24007	6857	30864	77.7832	38	357	395	9.62025
28brRNA	530	+	10106	2703	12809	78.8977	8	414	422	1.89573	23926	7061	30987	77.213	38	357	395	9.62025
28brRNA	540	+	10478	2738	13216	79.2827	58	336	394	14.7208	23905	7016	30921	77.3099	63	315	378	16.6667
28brRNA	541	+	12134	47	12181	99.6142	363	11	374	97.0588	28968	134	29102	99.5396	355	11	366	96.9945
28brRNA	547	+	8278	2859	11137	74.3288	13	339	352	3.69318	18959	7949	26908	70.4586	24	330	354	6.77966
28brRNA	548	+	8313	2815	11128	74.7035	16	336	352	4.54545	19486	7452	26938	72.3365	11	343	354	3.10734
28brRNA	550	+	9894	3536	13430	73.6709	8	339	347	2.30548	22180	9589	31769	69.8165	17	337	354	4.80226
28brRNA	553	+	10098	3695	13793	73.211	22	330	352	6.25	22894	9678	32572	70.2874	20	336	356	5.61798
28brRNA	556	+	10508	3457	13965	75.2453	8	344	352	2.27273	23845	9097	32942	72.3848	25	331	356	7.02247
28brRNA	557	+	10881	3169	14050	77.4448	17	335	352	4.82955	24685	8512	33197	74.3591	25	331	356	7.02247
28brRNA	567	+	20572	5754	26326	78.1433	35	276	311	11.254	46201	16060	62261	74.2054	22	323	345	6.37681
28brRNA	569	+	20661	6010	26671	77.4662	36	273	309	11.6505	47449	15858	63307	74.9506	29	310	339	8.55457
28brRNA	571	+	20693	5568	26261	78.7975	39	268	307	12.7036	46994	15673	62667	74.99	45	272	317	14.1956
28brRNA	592	+	17568	5143	22711	77.3546	34	94	128	26.5625	41244	12221	53465	77.1421	25	100	125	20
28brRNA	593	+	18928	3780	22708	83.3539	34	94	128	26.5625	44149	9309	53458	82.5863	37	88	125	29.6
28brRNA	594	+	19235	3496	22731	84.6201	37	92	129	28.6822	45021	8519	53540	84.0885	24	102	126	19.0476
28brRNA	596	+	19128	3649	22777	83.9795	24	105	129	18.6047	44664	8979	53643	83.2616	16	110	126	12.6984
28brRNA	600	+	20353	2508	22861	89.0294	29	113	142	20.4225	48000	5819	53819	89.1878	17	121	138	12.3188
28brRNA	601	+	19924	2981	22905	86.9854	28	113	141	19.8582	46537	7521	54058	86.0872	17	126	143	11.8881
28brRNA	602	+	19602	3335	22937	85.4602	38	111	149	25.5034	45142	8935	54077	83.4773	28	129	157	17.8344
28brRNA	609	+	22144	3517	25661	86.2944	33	297	330	10	51631	8178	59809	86.3265	51	297	348	14.6552
28brRNA	613	+	21678	4175	25853	83.851	44	380	424	10.3774	50638	9590	60228	84.0772	25	399	424	5.89623
28brRNA	617	+	23735	6001	29736	79.8191	91	1444	1535	5.92834	55314	14193	69507	79.5805	40	1357	1397	2.86328
28brRNA	622	+	24423	7478	31901	76.5587	167	2646	2813	5.93672	57582	16066	73648	78.1854	183	2369	2552	7.17085
28brRNA	625	+	23775	10213	33988	69.9512	195	5161	5356	3.64078	55024	20309	75333	73.041	173	3998	4171	4.14769
28brRNA	629	+	27018	35371	62389	43.3057	1245	32668	33913	3.67116	62687	46802	109489	57.2542	1133	24119	25252	4.48677
28brRNA	637	+	28339	62515	90854	31.1918	2037	63401	65438	3.11287	65602	77396	142998	45.8762	1988	47512	49500	4.01616
28brRNA	641	+	28310	75076	103386	27.3828	2309	77275	79584	2.90134	66795	89123	155918	42.8398	2443	57295	59738	4.08952
28brRNA	650	+	25115	83627	108742	23.096	2302	85974	88276	2.60773	59428	98416	157844	37.6498	2190	63379	65569	3.33999
28brRNA	655	+	25145	87832	112977	22.2567	2566	89592	92158	2.78435	58155	103052	161207	36.0747	2466	65688	68154	3.61828
28brRNA	668	+	20385	111856	132241	15.415	2988	118264	121252	2.46429	45214	114067	159281	28.3863	2817	87955	90772	3.10338
28brRNA	669	+	18864	114656	133520	14.1282	1488	121400	122888	1.21086	43082	117165	160247	26.8847	1464	90431	91895	1.59312
28brRNA	670	+	18887	115503	134390	14.0539	1228	122646	123874	0.99133	43058	117908	160966	26.7497	1143	91524	92667	1.23345
28brRNA	683	+	20617	116499	137116	15.0362	2224	124116	126340	1.76033	46090	116782	162872	28.2983	2193	92487	94680	2.31622
28brRNA	685	+	21348	116952	138300	15.436	2757	124453	127210	2.16728	47492	116789	164281	28.909	2602	92809	95411	2.72715
28brRNA	686	+	20253	118928	139181	14.5516	1909	126145	128054	1.49078	46050	119137	165187	27.8775	1755	94265	96020	1.82774
28brRNA	690	+	19772	145605	165377	11.9557	1341	148238	149579	0.896516	44749	138928	183677	24.3629	1268	113150	114418	1.10822
28brRNA	694	+	24745	174118	198863	12.4432	2675	172714	175389	1.52518	54058	159745	213803	25.284	2594	136497	139091	1.86497
28brRNA	696	+	24954	185847	210801	11.8377	1314	183993	185307	0.709094	55015	171166	226181	24.3234	1327	145627	146954	0.903004
28brRNA	701	+	27271	209776	237047	11.5045	3311	203041	206352	1.60454	58532	187209	245741	23.8186	3322	162008	165330	2.00931
28brRNA	704	+	28690	244989	273679	10.4831	4228	226544	230772	1.83211	59816	208753	268569	22.2721	4736	182759	187495	2.52593
28brRNA	707	+	28133	245627	273760	10.2765	5399	225427	230826	2.33899	58243	206672	264915	21.9855	5819	182984	188803	3.08205
28brRNA	733	+	21662	285056	306718	7.06251	7200	222705	229905	3.13173	39495	201132	240627	16.4134	8308	202340	210648	3.94402
28brRNA	735	+	21341	288692	310033	6.88346	6690	225245	231935	2.88443	38817	204045	242862	15.9832	8235	204377	212612	3.87325
28brRNA	739	+	21339	303817	325156	6.5627	5870	234574	240444	2.44132	39354	212200	251554	15.6444	7374	213779	221153	3.33434
28brRNA	741	+	22573	339331	361904	6.23729	4150	257905	262055	1.58364	42889	235029	277918	15.4322	5005	238095	243100	2.05882
28brRNA	752	+	30198	408817	439015	6.87858	6512	303371	309883	2.10144	55906	279364	335270	16.6749	8344	285243	293587	2.84209
28brRNA	753	+	30578	443413	473991	6.45118	5827	327506	333333	1.7481	57609	300813	358422	16.073	7535	310461	317996	2.36953
28brRNA	755	+	31264	470015	501279	6.23685	6375	347572	353947	1.80112	59351	317380	376731	15.7542	8539	328238	336777	2.53551
28brRNA	756	+	29895	470843	500738	5.97019	5508	348534	354042	1.55575	57978	317756	375734	15.4306	7305	329580	336885	2.1684
28brRNA	758	+	29936	473935	503871	5.9412	5854	350156	356010	1.64434	58442	319610	378052	15.4587	7624	331044	338668	2.25117
28brRNA	760	+	27634	477721	505355	5.46824	3687	353247	356934	1.03296	55868	323299	379167	14.7344	4585	335007	339592	1.35015
28brRNA	765	+	32674	456783	489457	6.67556	8272	333243	341515	2.42215	60758	304032	364790	16.6556	10147	315801	325948	3.11307
28brRNA	770	+	24361	452754	477115	5.1059	3472	329166	332638	1.04378	51936	301104	353040	14.7111	4315	313127	317442	1.3593
28brRNA	773	+	26094	468150	494244	5.27958	3372	338430	341802	0.986536	54451	309857	364308	14.9464	4329	321943	326272	1.32681
28brRNA	775	+	29274	470994	500268	5.85166	5122	339257	344379	1.48731	58446	309319	367765	15.8922	6291	321757	328048	1.91771
28brRNA	780	+	36815	575126	611941	6.0161	5330	392280	397610	1.34051	74373	375193	449566	16.5433	7271	380136	387407	1.87684
28brRNA	792	+	42385	530553	572938	7.39783	12551	347966	360517	3.48139	70304	339507	409811	17.1552	15842	337232	353074	4.48688
28brRNA	793	+	36997	530619	567616	6.51796	9266	346748	356014	2.60271	66053	338552	404605	16.3253	12369	337537	349906	3.53495
28brRNA	807	+	29759	496944	526703	5.65005	4450	319099	323549	1.37537	58387	316252	374639	15.5849	6356	315309	321665	1.97597
28brRNA	809	+	32369	486580	518949	6.23741	6416	311706	318122	2.01684	60128	309324	369452	16.2749	8971	307533	316504	2.8344
28brRNA	813	+	26778	482421	509199	5.25885	3443	308247	311690	1.10462	54854	308139	362993	15.1116	4454	306271	310725	1.43342
28brRNA	816	+	27011	484685	511696	5.27872	3118	309683	312801	0.9968	54761	309818	364579	15.0203	4331	307705	312036	1.38798
28brRNA	820	+	30442	410242	440684	6.9079	5649	257293	262942	2.14838	57233	256615	313848	18.2359	7616	251660	259276	2.93741
28brRNA	825	+	28869	393470	422339	6.8355	5176	245377	250553	2.06583	54522	247991	302513	18.023	6990	240013	247003	2.82993
28brRNA	827	+	29471	380523	409994	7.18815	5359	236966	242325	2.21149	54074	241119	295193	18.3182	7838	231581	239419	3.27376
28brRNA	828	+	27061	381618	408679	6.62158	4273	237254	241527	1.76916	52128	242371	294499	17.7006	5846	232784	238630	2.44982
28brRNA	831	+	25781	380780	406561	6.34124	3799	236149	239948	1.58326	49876	243053	292929	17.0267	5336	231905	237241	2.24919
28brRNA	836	+	31860	359025	390885	8.15073	8486	221699	230185	3.6866	54143	229049	283192	19.1188	10544	217644	228188	4.62075
28brRNA	841	+	33714	277805	311519	10.8225	11502	168822	180324	6.37852	50736	175185	225921	22.4574	13613	163870	177483	7.67003
28brRNA	857	+	12576	182262	194838	6.45459	766	101402	102168	0.749746	27054	114301	141355	19.139	1112	100767	101879	1.09149
28brRNA	861	+	13029	182091	195120	6.67743	871	101252	102123	0.852893	27529	114548	142077	19.3761	1354	100500	101854	1.32935
28brRNA	863	+	13915	181154	195069	7.13337	1426	100642	102068	1.39711	28170	114133	142303	19.7958	2132	99666	101798	2.09434
28brRNA	864	+	13383	181685	195068	6.86068	1409	100668	102077	1.38033	27546	114850	142396	19.3446	2019	99805	101824	1.98283
28brRNA	866	+	13522	181359	194881	6.93859	1531	100470	102001	1.50097	27229	115028	142257	19.1407	2292	99473	101765	2.25225
28brRNA	867	+	14552	180319	194871	7.4675	2218	99761	101979	2.17496	27867	114348	142215	19.595	2964	98796	101760	2.91274
28brRNA	869	+	15469	178481	193950	7.97577	3294	98233	101527	3.24446	27980	113522	141502	19.7736	4201	97223	101424	4.14202
28brRNA	892	+	2301	930	3231	71.2163	1	395	396	0.252525	4947	1617	6564	75.3656	23	239	262	8.77863
28brRNA	893	+	2353	925	3278	71.7816	6	411	417	1.43885	4977	1641	6618	75.204	15	264	279	5.37634
28brRNA	896	+	2593	1238	3831	67.6847	7	684	691	1.01302	5294	2170	7464	70.9271	28	458	486	5.76132
28brRNA	898	+	3114	1594	4708	66.1427	10	973	983	1.01729	6372	2566	8938	71.2911	26	733	759	3.42556
28brRNA	900	+	2808	2969	5777	48.6065	25	1401	1426	1.75316	5572	5221	10793	51.6261	28	1121	1149	2.4369
28brRNA	901	+	3900	2065	5965	65.3814	22	1600	1622	1.35635	8212	2893	11105	73.9487	38	1237	1275	2.98039
28brRNA	906	+	2306	3949	6255	36.8665	17	1928	1945	0.874036	4775	6858	11633	41.047	21	1475	1496	1.40374
28brRNA	908	+	2540	3813	6353	39.9811	11	1950	1961	0.560938	5524	6320	11844	46.6396	27	1483	1510	1.78808
28brRNA	909	+	4027	2407	6434	62.5894	16	1947	1963	0.815079	8428	3654	12082	69.7567	47	1483	1530	3.0719
28brRNA	914	+	2429	4099	6528	37.2089	11	1998	2009	0.547536	5387	7029	12416	43.3876	19	1545	1564	1.21483
28brRNA	916	+	2508	4042	6550	38.2901	21	2001	2022	1.03858	5565	6914	12479	44.5949	33	1543	1576	2.09391
28brRNA	918	+	2613	3979	6592	39.639	12	2040	2052	0.584795	5636	6932	12568	44.844	34	1563	1597	2.12899
28brRNA	922	+	2525	4443	6968	36.2371	14	2332	2346	0.59676	5555	7757	13312	41.7293	21	1717	1738	1.20829
28brRNA	924	+	2808	4214	7022	39.9886	16	2527	2543	0.629178	6087	6955	13042	46.6723	26	1839	1865	1.3941
28brRNA	925	+	4554	3023	7577	60.1029	34	2784	2818	1.20653	9971	4385	14356	69.4553	58	1927	1985	2.92191
28brRNA	926	+	4635	2986	7621	60.8188	40	2825	2865	1.39616	9937	4559	14496	68.5499	71	1931	2002	3.54645
28brRNA	937	+	4773	5090	9863	48.393	91	5573	5664	1.60664	10187	6285	16472	61.8443	105	3512	3617	2.90296
28brRNA	954	+	8506	72152	80658	10.5458	1254	75281	76535	1.63847	16421	63627	80048	20.5139	1326	55155	56481	2.34769
28brRNA	955	+	8055	77139	85194	9.45489	738	79798	80536	0.91636	15875	68045	83920	18.9168	827	59327	60154	1.3748
28brRNA	956	+	8167	77981	86148	9.4802	955	80403	81358	1.17382	16092	68857	84949	18.9431	1081	59736	60817	1.77746
28brRNA	962	+	8935	81634	90569	9.86541	1600	84280	85880	1.86306	17028	71725	88753	19.1858	1850	62559	64409	2.87227
28brRNA	964	+	10020	87408	97428	10.2845	1536	89600	91136	1.68539	19134	76279	95413	20.0539	1682	66944	68626	2.45097
28brRNA	965	+	11374	96739	108113	10.5205	1302	97601	98903	1.31644	22121	82936	105057	21.0562	1458	73805	75263	1.93721
28brRNA	966	+	12994	121334	134328	9.67334	1943	119265	121208	1.60303	24871	101231	126102	19.7229	2173	93022	95195	2.28268
28brRNA	969	+	13626	130302	143928	9.46723	2033	127595	129628	1.56833	25915	108726	134641	19.2475	2383	99710	102093	2.33415
28brRNA	970	+	13430	131509	144939	9.26597	1640	128564	130204	1.25956	25560	109984	135544	18.8573	1806	100844	102650	1.75938
28brRNA	974	+	13695	136176	149871	9.13786	1808	132413	134221	1.34703	25426	113985	139411	18.2382	2039	103655	105694	1.92915
28brRNA	979	+	13775	140056	153831	8.95463	2430	134871	137301	1.76983	25706	115863	141569	18.1579	2768	105421	108189	2.55849
28brRNA	982	+	14084	141769	155853	9.03672	2148	136375	138523	1.55065	25880	117526	143406	18.0467	2210	107173	109383	2.02042
28brRNA	985	+	14278	143189	157467	9.0673	1620	137680	139300	1.16296	26381	118617	144998	18.194	2136	107871	110007	1.94169
28brRNA	987	+	14806	142813	157619	9.39354	2309	137107	139416	1.65619	26876	118212	145088	18.5239	2516	107565	110081	2.28559
28brRNA	988	+	15447	142307	157754	9.79183	2758	136777	139535	1.97657	27635	117717	145352	19.0125	3160	106968	110128	2.86939
28brRNA	991	+	17819	140617	158436	11.2468	4815	134966	139781	3.44467	30077	116013	146090	20.588	5329	105051	110380	4.82787
28brRNA	1002	+	18071	160865	178936	10.0991	3048	149228	152276	2.00163	32740	128391	161131	20.3189	3780	121469	125249	3.01799
28brRNA	1007	+	17471	166077	183548	9.51849	842	153617	154459	0.545128	34011	133069	167080	20.3561	1111	126084	127195	0.873462
28brRNA	1012	+	18474	170841	189315	9.75834	715	157446	158161	0.452071	36209	137407	173616	20.8558	776	130046	130822	0.593172
28brRNA	1015	+	19095	185886	204981	9.3155	788	172491	173279	0.454758	36859	150819	187678	19.6395	896	143760	144656	0.619401
28brRNA	1017	+	22039	190426	212465	10.373	1098	177640	178738	0.614307	42385	154867	197252	21.4877	1460	148227	149687	0.975369
28brRNA	1018	+	23190	193372	216562	10.7082	1535	181384	182919	0.839169	44399	156846	201245	22.0622	1781	151624	153405	1.16098
28brRNA	1024	+	22912	190830	213742	10.7195	1442	175294	176736	0.815906	44647	155168	199815	22.3442	1502	152108	153610	0.977801
28brRNA	1031	+	25469	199350	224819	11.3287	1712	183667	185379	0.923513	48736	164214	212950	22.8861	2056	158898	160954	1.27738
28brRNA	1036	+	30765	199693	230458	13.3495	5254	183752	189006	2.77981	56120	163192	219312	25.5891	6304	159288	165592	3.80695
28brRNA	1039	+	27605	226749	254354	10.853	2154	212599	214753	1.00301	52833	188714	241547	21.8728	2655	184014	186669	1.4223
28brRNA	1042	+	31348	230551	261899	11.9695	4380	217086	221466	1.97773	57544	191834	249378	23.075	5365	186284	191649	2.79939
28brRNA	1043	+	32030	235554	267584	11.9701	5150	222418	227568	2.26306	58638	196290	254928	23.0018	5898	191016	196914	2.99522
28brRNA	1059	+	28676	216540	245216	11.6942	4663	209679	214342	2.1755	52551	185372	237923	22.0874	5596	176396	181992	3.07486
28brRNA	1065	+	26484	162722	189206	13.9974	5406	164271	169677	3.18605	46880	144464	191344	24.5004	4974	137806	142780	3.48368
28brRNA	1068	+	27438	155425	182863	15.0047	8367	157045	165412	5.05828	47773	138037	185810	25.7107	7699	131805	139504	5.51884
28brRNA	1073	+	21910	159667	181577	12.0665	1865	162978	164843	1.13138	42895	142125	185020	23.184	2202	136899	139101	1.58302
28brRNA	1079	+	22701	160330	183031	12.4028	2927	162328	165255	1.7712	43967	143879	187846	23.4059	3104	136460	139564	2.22407
28brRNA	1081	+	22783	160205	182988	12.4505	3300	162094	165394	1.99524	43564	144195	187759	23.2021	3648	135996	139644	2.61236
28brRNA	1084	+	23580	159319	182899	12.8924	3985	161299	165284	2.411	44184	143629	187813	23.5255	4480	135041	139521	3.21099
28brRNA	1087	+	22788	160341	183129	12.4437	3817	161706	165523	2.30602	43223	144973	188196	22.967	4508	135334	139842	3.22364
28brRNA	1089	+	23745	158915	182660	12.9996	3652	161569	165221	2.21037	43581	144137	187718	23.2162	4057	135562	139619	2.90576
28brRNA	1096	+	19673	137340	157013	12.5295	1636	147537	149173	1.09671	38187	126680	164867	23.1623	1740	121821	123561	1.40821
28brRNA	1097	+	18792	138299	157091	11.9625	1427	147839	149266	0.956011	36935	128041	164976	22.3881	1669	122036	123705	1.34918
28brRNA	1103	+	23157	150907	174064	13.3037	3031	157259	160290	1.89095	43535	138605	182140	23.9019	3435	130829	134264	2.55839
28brRNA	1107	+	22879	150613	173492	13.1874	3028	156778	159806	1.8948	42384	138256	180640	23.4632	3532	130071	133603	2.64365
28brRNA	1109	+	20940	152152	173092	12.0976	2395	157678	160073	1.49619	39268	140343	179611	21.8628	2521	131450	133971	1.88175
28brRNA	1118	+	21209	115821	137030	15.4776	4699	120088	124787	3.76562	38444	105040	143484	26.7932	5022	97676	102698	4.89007
28brRNA	1125	+	17585	132494	150079	11.7172	885	130624	131509	0.672958	34504	120084	154588	22.32	877	106865	107742	0.813982
28brRNA	1127	+	27092	135430	162522	16.6697	1505	132035	133540	1.127	53181	123417	176598	30.1142	1573	108029	109602	1.43519
28brRNA	1129	+	28549	130303	158852	17.9721	2145	128046	130191	1.64758	55092	118177	173269	31.7956	2232	104569	106801	2.08987
28brRNA	1136	+	27884	85128	113012	24.6735	3393	78755	82148	4.13035	52172	77395	129567	40.2664	3514	64210	67724	5.18871
28brRNA	1138	+	25628	78417	104045	24.6316	2028	70943	72971	2.77919	50145	70901	121046	41.4264	2278	58344	60622	3.75771
28brRNA	1142	+	26068	70306	96374	27.0488	1705	62233	63938	2.66665	51795	62746	114541	45.2196	1977	51314	53291	3.70982
28brRNA	1150	+	39231	94271	133502	29.3861	1077	68608	69685	1.54553	81912	75624	157536	51.9957	1256	57750	59006	2.1286
28brRNA	1154	+	40375	99296	139671	28.9072	733	72982	73715	0.99437	84691	78646	163337	51.8505	957	61323	62280	1.53661
28brRNA	1163	+	43134	102061	145195	29.7076	1610	75247	76857	2.0948	89462	80128	169590	52.7519	1862	62911	64773	2.87465
28brRNA	1169	+	43367	108158	151525	28.6204	561	79033	79594	0.704827	91173	85937	177110	51.4782	742	66022	66764	1.11138
28brRNA	1170	+	46427	108935	155362	29.8831	1071	79759	80830	1.325	96553	85200	181753	53.1232	1379	66357	67736	2.03585
28brRNA	1175	+	54545	111753	166298	32.7996	4888	81479	86367	5.65957	109734	82974	192708	56.9431	6113	66454	72567	8.42394
28brRNA	1180	+	46773	121635	168408	27.7736	1529	85723	87252	1.7524	96603	98853	195456	49.4244	1607	71739	73346	2.19099
28brRNA	1185	+	47020	121892	168912	27.837	2212	85285	87497	2.52809	96213	99420	195633	49.1804	2456	71022	73478	3.3425
28brRNA	1188	+	47359	135344	182703	25.9213	1672	93456	95128	1.75763	97016	108097	205113	47.2988	1926	78215	80141	2.40326
28brRNA	1194	+	52157	150567	202724	25.7281	3284	100659	103943	3.15942	103038	115626	218664	47.1216	3650	83865	87515	4.17071
28brRNA	1199	+	52327	137153	189480	27.6161	3645	87682	91327	3.99115	104729	101999	206728	50.6603	3803	72371	76174	4.99252
28brRNA	1200	+	49404	137490	186894	26.4342	2337	87544	89881	2.6001	101317	101938	203255	49.8472	2820	72143	74963	3.76186
28brRNA	1203	+	48305	137141	185446	26.048	2425	87216	89641	2.70524	100303	99417	199720	50.2218	2600	72191	74791	3.47635
28brRNA	1207	+	47063	135343	182406	25.8012	1077	85839	86916	1.23913	100303	96369	196672	51.0001	1198	71325	72523	1.65189
28brRNA	1208	+	46045	138079	184124	25.0076	736	87149	87885	0.837458	99663	98663	198326	50.2521	796	72542	73338	1.08539
28brRNA	1213	+	48514	138188	186702	25.9847	1607	87308	88915	1.80734	102527	99488	202015	50.7522	1819	72178	73997	2.45821
28brRNA	1220	+	50364	130454	180818	27.8534	3043	82067	85110	3.57537	101125	94531	195656	51.6851	3652	67551	71203	5.129
28brRNA	1233	+	38407	113742	152149	25.243	3106	69888	72994	4.25514	75226	83209	158435	47.4807	3539	58180	61719	5.73405
28brRNA	1238	+	34762	116963	151725	22.9112	1560	71364	72924	2.13921	70475	87509	157984	44.6089	1785	59956	61741	2.89111
28brRNA	1242	+	35751	115033	150784	23.7101	1936	70740	72676	2.66388	71435	85339	156774	45.5656	2117	59345	61462	3.4444
28brRNA	1243	+	35609	114136	149745	23.7798	2111	70295	72406	2.9155	71047	84187	155234	45.7677	2315	59000	61315	3.77559
28brRNA	1252	+	20272	67942	88214	22.9805	1063	39861	40924	2.5975	40496	46441	86937	46.5809	1286	33473	34759	3.69976
28brRNA	1263	+	19432	62766	82198	23.6405	1202	35226	36428	3.29966	37960	44198	82158	46.2037	1314	30067	31381	4.18725
28brRNA	1264	+	22692	59299	81991	27.6762	2685	33659	36344	7.38774	40992	40743	81735	50.1523	2786	28563	31349	8.88705
28brRNA	1266	+	18639	61405	80044	23.2859	1421	33841	35262	4.02983	36181	43293	79474	45.5256	1407	29255	30662	4.58874
28brRNA	1275	+	14215	46482	60697	23.4196	829	25812	26641	3.11175	28850	30599	59449	48.529	932	22090	23022	4.0483
28brRNA	1279	+	12922	45261	58183	22.2092	545	24641	25186	2.1639	27241	30298	57539	47.3435	580	21239	21819	2.65823
28brRNA	1286	+	12248	33308	45556	26.8856	772	17599	18371	4.20228	25567	23808	49375	51.7813	743	15077	15820	4.69659
28brRNA	1289	+	12706	16128	28834	44.066	1151	7836	8987	12.8074	23859	14820	38679	61.6846	918	6641	7559	12.1445
28brRNA	1290	+	10157	13054	23211	43.7594	392	6277	6669	5.87794	21509	12692	34201	62.89	356	5321	5677	6.27092
28brRNA	1294	+	9317	11750	21067	44.2256	157	5571	5728	2.74092	20789	12546	33335	62.3639	235	4606	4841	4.85437
28brRNA	1298	+	9178	10449	19627	46.7621	182	4801	4983	3.65242	21290	11848	33138	64.2465	134	3898	4032	3.32341
28brRNA	1303	+	9888	7559	17447	56.6745	210	3334	3544	5.92551	22954	9984	32938	69.6885	202	2662	2864	7.05307
28brRNA	1306	+	9907	6009	15916	62.2455	257	2578	2835	9.06526	22479	8973	31452	71.4708	220	1952	2172	10.1289
28brRNA	1309	+	8101	3933	12034	67.3176	30	1318	1348	2.22552	19326	7751	27077	71.3742	43	998	1041	4.13064
28brRNA	1311	+	8048	3655	11703	68.7687	58	1216	1274	4.55259	19078	7447	26525	71.9246	45	915	960	4.6875
28brRNA	1320	+	8164	3803	11967	68.2209	36	1216	1252	2.8754	19353	7897	27250	71.0202	47	939	986	4.76673
28brRNA	1321	+	7911	4116	12027	65.777	47	1213	1260	3.73016	19553	7829	27382	71.4082	47	941	988	4.75709
28brRNA	1324	+	12584	94	12678	99.2586	1282	17	1299	98.6913	28417	368	28785	98.7216	969	66	1035	93.6232
28brRNA	1330	+	8918	4019	12937	68.9341	32	1273	1305	2.45211	21191	8697	29888	70.9014	43	925	968	4.44215
28brRNA	1333	+	8075	2984	11059	73.0175	32	823	855	3.74269	19752	7085	26837	73.5999	41	633	674	6.08309
28brRNA	1335	+	7456	3680	11136	66.954	13	1224	1237	1.05093	18671	7880	26551	70.3213	26	926	952	2.73109
28brRNA	1338	+	7652	3510	11162	68.554	16	1246	1262	1.26783	18379	8300	26679	68.8894	34	955	989	3.43782
28brRNA	1339	+	7385	3777	11162	66.162	14	1250	1264	1.10759	17758	8931	26689	66.5368	32	957	989	3.23559
28brRNA	1343	+	7164	4044	11208	63.9186	27	1277	1304	2.07055	17622	9158	26780	65.8028	51	971	1022	4.99022
28brRNA	1344	+	7396	3742	11138	66.4033	33	1280	1313	2.51333	18409	8364	26773	68.7596	35	995	1030	3.39806
28brRNA	1348	+	7089	4223	11312	62.668	33	1288	1321	2.49811	17223	9820	27043	63.6875	53	977	1030	5.14563
28brRNA	1350	+	8452	3597	12049	70.1469	37	1299	1336	2.76946	19846	8608	28454	69.7477	44	999	1043	4.2186
28brRNA	1351	+	8481	4015	12496	67.8697	29	1341	1370	2.11679	19783	9748	29531	66.9906	32	1031	1063	3.01035
28brRNA	1353	+	10740	4250	14990	71.6478	52	1378	1430	3.63636	24622	10511	35133	70.0823	59	1046	1105	5.33937
28brRNA	1360	+	12856	5745	18601	69.1146	55	2033	2088	2.6341	28548	14150	42698	66.8603	80	1499	1579	5.0665
28brRNA	1362	+	15906	7186	23092	68.881	63	2436	2499	2.52101	36262	17497	53759	67.4529	92	1771	1863	4.93827
28brRNA	1379	+	16669	5840	22509	74.0548	44	2125	2169	2.02858	39149	13018	52167	75.0455	80	1565	1645	4.86322
28brRNA	1381	+	16862	5668	22530	74.8424	54	2112	2166	2.49307	38595	13620	52215	73.9155	79	1576	1655	4.77341
28brRNA	1382	+	16936	5666	22602	74.9314	59	2151	2210	2.66968	39317	13121	52438	74.9781	73	1605	1678	4.35042
28brRNA	1383	+	17044	5697	22741	74.9483	56	2212	2268	2.46914	39195	13470	52665	74.4232	80	1626	1706	4.68933
28brRNA	1385	+	16728	6056	22784	73.4199	75	2258	2333	3.21474	38707	14082	52789	73.324	75	1671	1746	4.29553
28brRNA	1389	+	17466	5378	22844	76.4577	176	2180	2356	7.47029	40115	12752	52867	75.8791	174	1604	1778	9.78628
28brRNA	1396	+	15744	5618	21362	73.701	104	2338	2442	4.2588	36884	12228	49112	75.1018	86	1747	1833	4.69176
28brRNA	1402	+	14584	5244	19828	73.5526	68	2387	2455	2.76986	34181	10996	45177	75.6602	101	1749	1850	5.45946
28brRNA	1413	+	14710	3708	18418	79.8675	190	2104	2294	8.28248	34073	7553	41626	81.8551	203	1493	1696	11.9693
28brRNA	1414	+	14176	4012	18188	77.9415	132	2171	2303	5.73165	33122	8173	41295	80.2083	149	1549	1698	8.77503
28brRNA	1417	+	13134	5026	18160	72.3238	54	2245	2299	2.34885	30379	10820	41199	73.7372	51	1646	1697	3.0053
28brRNA	1424	+	13065	3912	16977	76.9571	78	1903	1981	3.93741	30193	8560	38753	77.9114	105	1364	1469	7.14772
28brRNA	1437	+	12323	3376	15699	78.4954	33	1607	1640	2.0122	27970	7471	35441	78.9199	69	1172	1241	5.56003
28brRNA	1438	+	12234	3455	15689	77.9782	23	1616	1639	1.40329	28020	7413	35433	79.0788	61	1181	1242	4.91143
28brRNA	1439	+	12139	3543	15682	77.4072	24	1616	1640	1.46341	27306	8088	35394	77.1487	47	1195	1242	3.78422
28brRNA	1442	+	11752	3845	15597	75.3478	25	1613	1638	1.52625	26297	8983	35280	74.538	54	1185	1239	4.35835
28brRNA	1447	+	11880	3702	15582	76.2418	55	1541	1596	3.44612	26485	8682	35167	75.3121	77	1153	1230	6.26016
28brRNA	1457	+	7109	2076	9185	77.3979	22	949	971	2.26571	16089	4382	20471	78.5941	56	656	712	7.86517
28brRNA	1472	+	640	651	1291	49.574	2	372	374	0.534759	1456	1015	2471	58.9235	1	237	238	0.420168
28brRNA	1473	+	495	792	1287	38.4615	8	366	374	2.13904	1119	1337	2456	45.5619	5	233	238	2.10084
28brRNA	1475	+	349	788	1137	30.6948	4	370	374	1.06952	793	1396	2189	36.2266	6	231	237	2.53165
28brRNA	1477	+	334	509	843	39.6204	19	336	355	5.35211	760	707	1467	51.8064	10	203	213	4.69484
28brRNA	1482	+	62	184	246	25.2033	23	98	121	19.0083	123	216	339	36.2832	5	87	92	5.43478
5.8SrRNA	3	+	0	50	50	0	1	30	31	3.22581	1	39	40	2.5	0	35	35	0
5.8SrRNA	8	+	10	164	174	5.74713	5	167	172	2.90698	55	199	254	21.6535	6	129	135	4.44444
5.8SrRNA	10	+	315	264	579	54.4041	4	275	279	1.43369	3018	490	3508	86.0319	4	219	223	1.79372
5.8SrRNA	20	+	4693	5113	9806	47.8585	76	3133	3209	2.36834	47275	13986	61261	77.1698	93	3251	3344	2.7811
5.8SrRNA	25	+	8501	35817	44318	19.1818	287	24811	25098	1.14352	91582	53387	144969	63.1735	489	28764	29253	1.67162
5.8SrRNA	28	+	8570	40268	48838	17.5478	184	27734	27918	0.659073	94102	62616	156718	60.0454	260	32379	32639	0.796593
5.8SrRNA	29	+	8871	39582	48453	18.3085	264	27460	27724	0.952244	97220	59653	156873	61.9737	344	31995	32339	1.06373
5.8SrRNA	35	+	9282	42272	51554	18.0044	292	29187	29479	0.990536	100126	64707	164833	60.7439	379	34044	34423	1.10101
5.8SrRNA	45	+	10134	45042	55176	18.3667	641	32020	32661	1.96259	105326	69151	174477	60.3667	942	36545	37487	2.51287
5.8SrRNA	47	+	10017	45502	55519	18.0425	628	32311	32939	1.90655	106722	70526	177248	60.2106	968	36735	37703	2.56743
5.8SrRNA	50	+	10323	46511	56834	18.1634	856	33216	34072	2.51233	108198	74009	182207	59.3819	1112	37960	39072	2.84603
5.8SrRNA	57	+	11249	49041	60290	18.6582	658	35066	35724	1.8419	118391	78544	196935	60.1168	775	39957	40732	1.90268
5.8SrRNA	70	+	18063	50173	68236	26.4714	705	35242	35947	1.96122	189434	91543	280977	67.4198	894	40085	40979	2.18161
5.8SrRNA	76	+	20187	48252	68439	29.4963	1562	34418	35980	4.3413	202474	80263	282737	71.6121	2270	38714	40984	5.53875
5.8SrRNA	82	+	18296	50110	68406	26.7462	682	35196	35878	1.90089	194648	88409	283057	68.7664	865	40065	40930	2.11336
5.8SrRNA	87	+	18211	50359	68570	26.5583	502	35450	35952	1.39631	193454	91609	285063	67.8636	623	40366	40989	1.51992
5.8SrRNA	92	+	18387	49609	67996	27.0413	610	35025	35635	1.7118	193068	90633	283701	68.0533	759	39829	40588	1.87001
5.8SrRNA	93	+	17889	50649	68538	26.1008	542	35442	35984	1.50622	190306	93984	284290	66.9408	701	40293	40994	1.71001
5.8SrRNA	94	+	18158	50324	68482	26.515	562	35386	35948	1.56337	190183	93852	284035	66.9576	763	40188	40951	1.8632
5.8SrRNA	98	+	17459	50445	67904	25.7113	354	35484	35838	0.987778	183200	95965	279165	65.6243	560	40269	40829	1.37157
5.8SrRNA	105	+	17940	49776	67716	26.493	868	35043	35911	2.41709	187024	89611	276635	67.6068	1107	39829	40936	2.70422
5.8SrRNA	107	+	16743	50252	66995	24.9914	793	35118	35911	2.20824	174814	93759	268573	65.0899	1074	39858	40932	2.62386
5.8SrRNA	111	+	16438	49645	66083	24.8748	878	34903	35781	2.45382	169253	91270	260523	64.9666	1321	39501	40822	3.236
5.8SrRNA	114	+	15377	49163	64540	23.8255	643	34500	35143	1.82967	159182	92806	251988	63.1705	978	39114	40092	2.43939
5.8SrRNA	116	+	14102	46851	60953	23.1359	967	32701	33668	2.87216	142129	91646	233775	60.7973	1260	37307	38567	3.26704
5.8SrRNA	127	+	8386	7395	15781	53.1399	121	4877	4998	2.42097	87417	28813	116230	75.2104	143	4700	4843	2.95272
5.8SrRNA	129	+	8376	7322	15698	53.3571	84	4835	4919	1.70766	88020	28388	116408	75.6134	67	4760	4827	1.38803
5.8SrRNA	131	+	8254	7410	15664	52.6941	59	4846	4905	1.20285	88726	27522	116248	76.3248	92	4723	4815	1.9107
5.8SrRNA	133	+	8469	7150	15619	54.2224	147	4724	4871	3.01786	87331	28786	116117	75.2095	149	4640	4789	3.1113
5.8SrRNA	137	+	8329	5280	13609	61.2021	107	2987	3094	3.45831	88207	23008	111215	79.3121	179	2905	3084	5.80415
5.8SrRNA	138	+	8541	4940	13481	63.3558	86	2890	2976	2.88978	90269	20049	110318	81.8262	126	2869	2995	4.20701
5.8SrRNA	141	+	8399	4939	13338	62.9705	60	2832	2892	2.07469	87568	22169	109737	79.7981	76	2808	2884	2.63523
5.8SrRNA	142	+	8204	5122	13326	61.5639	52	2830	2882	1.8043	87078	22501	109579	79.466	94	2776	2870	3.27526
5.8SrRNA	143	+	8143	5172	13315	61.1566	85	2793	2878	2.95344	86380	23045	109425	78.9399	78	2788	2866	2.72156
5.8SrRNA	144	+	8282	5009	13291	62.3128	56	2818	2874	1.9485	87850	21400	109250	80.4119	70	2796	2866	2.44243
5.8SrRNA	148	+	8368	3352	11720	71.3993	145	1617	1762	8.22928	87150	17474	104624	83.2983	148	1545	1693	8.74188
5.8SrRNA	152	+	8638	1412	10050	85.9502	94	565	659	14.264	90235	10690	100925	89.408	104	518	622	16.7203
5.8SrRNA	153	+	8198	1429	9627	85.1563	50	458	508	9.84252	86363	12961	99324	86.9508	77	381	458	16.8122
5.8SrRNA	155	+	7403	1694	9097	81.3785	50	357	407	12.285	77296	17631	94927	81.4268	39	310	349	11.1748
5.8SrRNA	160	+	7555	613	8168	92.4951	43	182	225	19.1111	81289	6125	87414	92.9931	43	144	187	22.9947
5.8SrRNA	162	+	7609	405	8014	94.9463	69	148	217	31.7972	82663	3084	85747	96.4034	76	106	182	41.7582
5.8SrRNA	168	+	196	13	209	93.7799	0	4	4	0	2039	19	2058	99.0768	1	20	21	4.7619
ITS1	2	+	0	0	0	#DIV/0!	0	0	0	#DIV/0!	0	0	0	#DIV/0!	0	0	0	#DIV/0!
ITS1	9	+	9	0	9	100	0	6	6	0	6	5	11	54.5455	0	3	3	0
ITS1	10	+	10	0	10	100	0	6	6	0	13	3	16	81.25	0	3	3	0
ITS1	17	+	12	1	13	92.3077	0	8	8	0	43	0	43	100	0	3	3	0
ITS1	27	+	37	54	91	40.6593	3	74	77	3.8961	127	61	188	67.5532	0	64	64	0
ITS1	39	+	159	194	353	45.0425	8	316	324	2.46914	315	338	653	48.2389	16	390	406	3.94089
ITS1	51	+	142	212	354	40.113	8	316	324	2.46914	316	343	659	47.9514	24	390	414	5.7971
ITS1	53	+	153	205	358	42.7374	11	313	324	3.39506	314	347	661	47.5038	15	399	414	3.62319
ITS1	60	+	159	199	358	44.4134	5	322	327	1.52905	319	347	666	47.8979	12	402	414	2.89855
ITS1	63	+	137	220	357	38.3754	14	312	326	4.29448	302	364	666	45.3453	11	403	414	2.657
ITS1	64	+	141	216	357	39.4958	2	325	327	0.611621	313	354	667	46.9265	12	402	414	2.89855
ITS1	74	+	157	228	385	40.7792	17	323	340	5	325	356	681	47.7239	18	418	436	4.12844
ITS1	87	+	175	299	474	36.9198	4	485	489	0.817996	371	454	825	44.9697	7	540	547	1.27971
ITS1	100	+	158	315	473	33.4038	0	490	490	0	352	483	835	42.1557	2	552	554	0.361011
ITS1	107	+	184	303	487	37.7823	8	477	485	1.64948	328	512	840	39.0476	21	535	556	3.77698
ITS1	108	+	175	317	492	35.5691	2	495	497	0.402414	335	507	842	39.7862	3	569	572	0.524476
ITS1	115	+	159	322	481	33.0561	16	480	496	3.22581	293	519	812	36.0837	16	558	574	2.78746
ITS1	145	+	14	194	208	6.73077	0	241	241	0	52	212	264	19.697	0	253	253	0
ITS1	155	+	14	200	214	6.54206	2	246	248	0.806452	54	231	285	18.9474	4	272	276	1.44928
ITS1	180	+	6	100	106	5.66038	0	96	96	0	40	109	149	26.8456	0	143	143	0
ITS1	193	+	4	95	99	4.0404	0	89	89	0	19	94	113	16.8142	7	133	140	5
ITS1	203	+	3	93	96	3.125	0	86	86	0	16	93	109	14.6789	3	137	140	2.14286
ITS1	207	+	3	80	83	3.61446	0	72	72	0	16	75	91	17.5824	2	111	113	1.76991
ITS1	209	+	3	78	81	3.7037	0	72	72	0	13	77	90	14.4444	8	105	113	7.07965
ITS1	212	+	3	79	82	3.65854	0	72	72	0	9	82	91	9.89011	0	110	110	0
ITS1	221	+	3	66	69	4.34783	0	56	56	0	14	71	85	16.4706	2	97	99	2.0202
ITS1	233	+	6	48	54	11.1111	0	54	54	0	15	55	70	21.4286	1	85	86	1.16279
ITS1	244	+	3	11	14	21.4286	0	13	13	0	8	21	29	27.5862	0	28	28	0
ITS1	255	+	0	8	8	0	0	7	7	0	2	7	9	22.2222	0	6	6	0
ITS1	260	+	0	5	5	0	0	0	0	#DIV/0!	2	2	4	50	0	0	0	#DIV/0!
ITS1	262	+	0	5	5	0	0	0	0	#DIV/0!	2	2	4	50	0	0	0	#DIV/0!
ITS1	264	+	0	5	5	0	0	0	0	#DIV/0!	2	0	2	100	0	0	0	#DIV/0!
ITS1	270	+	0	5	5	0	0	0	0	#DIV/0!	2	0	2	100	0	0	0	#DIV/0!
ITS1	289	+	0	0	0	#DIV/0!	0	0	0	#DIV/0!	2	0	2	100	0	0	0	#DIV/0!
ITS1	301	+	0	0	0	#DIV/0!	0	0	0	#DIV/0!	0	0	0	#DIV/0!	0	0	0	#DIV/0!
ITS1	304	+	0	0	0	#DIV/0!	0	0	0	#DIV/0!	2	0	2	100	0	0	0	#DIV/0!
ITS1	305	+	0	0	0	#DIV/0!	0	0	0	#DIV/0!	2	0	2	100	0	0	0	#DIV/0!
ITS1	307	+	0	0	0	#DIV/0!	0	0	0	#DIV/0!	2	0	2	100	0	0	0	#DIV/0!
ITS1	309	+	0	0	0	#DIV/0!	0	0	0	#DIV/0!	2	0	2	100	0	0	0	#DIV/0!
ITS1	317	+	0	0	0	#DIV/0!	0	0	0	#DIV/0!	2	0	2	100	0	0	0	#DIV/0!
ITS1	319	+	0	0	0	#DIV/0!	0	0	0	#DIV/0!	2	0	2	100	0	0	0	#DIV/0!
ITS1	320	+	0	0	0	#DIV/0!	0	0	0	#DIV/0!	2	0	2	100	0	0	0	#DIV/0!
ITS1	321	+	0	0	0	#DIV/0!	0	0	0	#DIV/0!	2	0	2	100	0	0	0	#DIV/0!
ITS1	328	+	0	0	0	#DIV/0!	0	0	0	#DIV/0!	2	0	2	100	0	0	0	#DIV/0!
ITS1	329	+	0	0	0	#DIV/0!	0	0	0	#DIV/0!	2	0	2	100	0	0	0	#DIV/0!
ITS1	331	+	0	0	0	#DIV/0!	0	0	0	#DIV/0!	2	0	2	100	0	0	0	#DIV/0!
ITS1	334	+	0	0	0	#DIV/0!	0	0	0	#DIV/0!	2	0	2	100	0	0	0	#DIV/0!
ITS1	336	+	0	0	0	#DIV/0!	0	0	0	#DIV/0!	0	0	0	#DIV/0!	0	0	0	#DIV/0!
ITS1	337	+	0	0	0	#DIV/0!	0	0	0	#DIV/0!	0	0	0	#DIV/0!	0	0	0	#DIV/0!
ITS1	338	+	0	0	0	#DIV/0!	0	0	0	#DIV/0!	0	0	0	#DIV/0!	0	0	0	#DIV/0!
ITS2	8	+	0	17	17	0	2	64	66	3.0303	4	33	37	10.8108	8	47	55	14.5455
ITS2	13	+	0	17	17	0	0	66	66	0	4	34	38	10.5263	0	55	55	0
ITS2	15	+	0	24	24	0	0	74	74	0	1	37	38	2.63158	7	48	55	12.7273
ITS2	17	+	0	25	25	0	0	74	74	0	4	34	38	10.5263	3	52	55	5.45455
ITS2	19	+	2	23	25	8	2	72	74	2.7027	6	34	40	15	1	54	55	1.81818
ITS2	20	+	0	25	25	0	0	74	74	0	6	34	40	15	0	55	55	0
ITS2	37	+	14	26	40	35	0	74	74	0	29	33	62	46.7742	2	55	57	3.50877
ITS2	40	+	29	23	52	55.7692	0	76	76	0	52	41	93	55.914	0	57	57	0
ITS2	42	+	19	35	54	35.1852	1	82	83	1.20482	69	44	113	61.0619	8	48	56	14.2857
ITS2	44	+	23	31	54	42.5926	1	82	83	1.20482	64	51	115	55.6522	1	56	57	1.75439
ITS2	46	+	28	29	57	49.1228	3	85	88	3.40909	72	59	131	54.9618	0	57	57	0
ITS2	48	+	8	24	32	25	2	71	73	2.73973	40	39	79	50.6329	0	56	56	0
ITS2	54	+	22	57	79	27.8481	0	119	119	0	55	87	142	38.7324	0	67	67	0
ITS2	55	+	25	54	79	31.6456	0	119	119	0	89	54	143	62.2378	0	67	67	0
ITS2	56	+	32	47	79	40.5063	0	119	119	0	87	57	144	60.4167	1	66	67	1.49254
ITS2	58	+	34	48	82	41.4634	0	119	119	0	100	44	144	69.4444	2	64	66	3.0303
ITS2	59	+	31	30	61	50.8197	0	80	80	0	77	49	126	61.1111	0	53	53	0
ITS2	61	+	27	53	80	33.75	0	116	116	0	96	42	138	69.5652	9	58	67	13.4328
ITS2	62	+	34	48	82	41.4634	0	119	119	0	76	68	144	52.7778	0	67	67	0
ITS2	64	+	31	51	82	37.8049	0	119	119	0	62	82	144	43.0556	7	59	66	10.6061
ITS2	65	+	0	82	82	0	0	119	119	0	2	142	144	1.38889	0	67	67	0
ITS2	67	+	35	49	84	41.6667	0	119	119	0	78	66	144	54.1667	0	69	69	0
ITS2	69	+	38	47	85	44.7059	0	122	122	0	94	51	145	64.8276	0	69	69	0
ITS2	70	+	16	72	88	18.1818	0	122	122	0	83	63	146	56.8493	0	69	69	0
ITS2	72	+	25	69	94	26.5957	0	122	122	0	84	65	149	56.3758	0	69	69	0
ITS2	81	+	35	97	132	26.5152	0	165	165	0	88	105	193	45.5959	0	133	133	0
ITS2	87	+	34	122	156	21.7949	2	184	186	1.07527	100	132	232	43.1034	0	169	169	0
ITS2	103	+	119	3676	3795	3.1357	17	1696	1713	0.992411	277	2171	2448	11.3154	26	2078	2104	1.23574
ITS2	105	+	138	4061	4199	3.2865	30	1893	1923	1.56006	244	2480	2724	8.95742	59	2309	2368	2.49155
ITS2	111	+	108	4475	4583	2.35654	22	2173	2195	1.00228	268	2765	3033	8.83614	58	2512	2570	2.25681
ITS2	117	+	91	4815	4906	1.85487	14	2274	2288	0.611888	275	2986	3261	8.433	19	2735	2754	0.689906
ITS2	121	+	106	4848	4954	2.13969	16	2291	2307	0.693541	287	3011	3298	8.70224	15	2760	2775	0.540541
ITS2	124	+	133	4794	4927	2.69941	50	2252	2302	2.17202	310	2975	3285	9.43683	54	2731	2785	1.93896
ITS2	126	+	76	5038	5114	1.48612	12	2376	2388	0.502513	240	3154	3394	7.0713	20	2877	2897	0.690369
ITS2	130	+	86	5342	5428	1.58438	16	2599	2615	0.611855	279	3305	3584	7.7846	20	3104	3124	0.640205
ITS2	133	+	120	5300	5420	2.21402	38	2595	2633	1.44322	269	3308	3577	7.52027	47	3091	3138	1.49777
ITS2	135	+	116	5376	5492	2.11216	8	2654	2662	0.300526	233	3388	3621	6.43469	27	3162	3189	0.84666
ITS2	137	+	129	5412	5541	2.3281	39	2644	2683	1.4536	294	3338	3632	8.09471	62	3168	3230	1.9195
ITS2	139	+	185	5471	5656	3.27086	85	2647	2732	3.11127	309	3384	3693	8.36718	128	3170	3298	3.88114
ITS2	152	+	248	15318	15566	1.59322	166	9780	9946	1.66901	369	10445	10814	3.41224	300	10366	10666	2.81268
ITS2	154	+	311	16350	16661	1.86663	225	10620	10845	2.07469	420	11243	11663	3.60113	310	11193	11503	2.69495
ITS2	156	+	399	17702	18101	2.2043	252	11888	12140	2.07578	477	12260	12737	3.74499	381	12298	12679	3.00497
ITS2	162	+	413	20856	21269	1.94179	295	14682	14977	1.96969	519	14598	15117	3.43322	519	14659	15178	3.41942
ITS2	202	+	1152	82430	83582	1.37829	1164	63200	64364	1.80846	1146	57021	58167	1.97019	1552	65523	67075	2.31383
ITS2	220	+	2969	132629	135598	2.18956	2856	110407	113263	2.52156	2879	92484	95363	3.01899	3768	113905	117673	3.20209
ITS2	254	+	3449	178000	181449	1.90081	3725	148072	151797	2.45394	3550	124816	128366	2.76553	4943	155742	160685	3.0762
ITS2	256	+	3575	186573	190148	1.88011	3534	155206	158740	2.22628	3461	131374	134835	2.56684	5096	163126	168222	3.02933
ITS2	285	+	4862	219885	224747	2.16332	5163	174486	179649	2.87394	4659	155187	159846	2.91468	7134	188202	195336	3.65217
ITS2	293	+	2119	213074	215193	0.984697	1909	170386	172295	1.10798	2516	150718	153234	1.64193	2750	184392	187142	1.46947
ITS2	299	+	3259	193818	197077	1.65367	3089	155974	159063	1.942	3558	137768	141326	2.51758	4395	168396	172791	2.54354
ITS2	308	+	5179	146946	152125	3.40444	5464	114706	120170	4.54689	4457	105578	110035	4.05053	6738	124599	131337	5.13031
ITS2	342	+	834	133598	134432	0.620388	705	99185	99890	0.705776	1078	95617	96695	1.11485	960	111330	112290	0.854929
ITS2	343	+	843	133579	134422	0.627129	577	99308	99885	0.577664	1115	95559	96674	1.15336	1042	111222	112264	0.928169
ITS2	345	+	1319	132581	133900	0.985063	978	98612	99590	0.982026	1400	94976	96376	1.45264	1607	110279	111886	1.43628
ITS2	362	+	601	66645	67246	0.893733	335	46973	47308	0.708125	675	47054	47729	1.41423	488	54478	54966	0.887822
ITS2	366	+	1725	65074	66799	2.58237	1102	45875	46977	2.34583	1531	45898	47429	3.22798	1470	53240	54710	2.68689
ITS2	377	+	19	11062	11081	0.171465	12	6099	6111	0.196367	28	6919	6947	0.403052	4	7637	7641	0.0523492
ITS2	393	+	339	14922	15261	2.22135	120	7666	7786	1.54123	434	8702	9136	4.75044	199	9586	9785	2.03373
ITS2	395	+	475	17503	17978	2.64212	205	9233	9438	2.17207	478	10353	10831	4.41326	330	11165	11495	2.87081
ITS2	407	+	405	18451	18856	2.14786	168	9862	10030	1.67498	419	11120	11539	3.63116	273	11634	11907	2.29277
ITS2	409	+	358	17915	18273	1.95917	149	9470	9619	1.54902	393	10783	11176	3.51646	175	11212	11387	1.53684
ITS2	410	+	314	17990	18304	1.71547	79	9572	9651	0.818568	371	10826	11197	3.31339	150	11246	11396	1.31625
ITS2	411	+	252	18054	18306	1.3766	73	9575	9648	0.756633	351	10847	11198	3.13449	123	11269	11392	1.07971
ITS2	412	+	285	18035	18320	1.55568	124	9525	9649	1.28511	367	10829	11196	3.27796	134	11270	11404	1.17503
ITS2	446	+	330	17105	17435	1.89274	289	9070	9359	3.08794	384	10108	10492	3.65993	404	10488	10892	3.70914
ITS2	455	+	508	16745	17253	2.94442	290	8985	9275	3.12668	392	9976	10368	3.78086	404	10428	10832	3.72969
ITS2	458	+	321	16677	16998	1.88846	218	8929	9147	2.3833	236	10031	10267	2.29863	337	10459	10796	3.12153
ITS2	480	+	42	4367	4409	0.952597	54	3465	3519	1.53453	78	2947	3025	2.57851	88	3775	3863	2.27802
ITS2	482	+	85	4349	4434	1.917	70	3483	3553	1.97017	75	2968	3043	2.46467	116	3762	3878	2.99123
ITS2	489	+	94	3837	3931	2.39125	138	3204	3342	4.12926	76	2698	2774	2.73973	118	3456	3574	3.30162
ITS2	492	+	85	3845	3930	2.16285	75	3264	3339	2.24618	65	2705	2770	2.34657	95	3475	3570	2.66106
ITS2	502	+	53	3859	3912	1.35481	35	3294	3329	1.05137	84	2678	2762	3.04127	40	3519	3559	1.12391
ITS2	505	+	26	3882	3908	0.665302	22	3309	3331	0.660462	49	2712	2761	1.77472	80	3469	3549	2.25416
ITS2	519	+	74	3495	3569	2.07341	52	3077	3129	1.66187	62	2448	2510	2.47012	60	3304	3364	1.78359
ITS2	529	+	48	3491	3539	1.35632	65	3035	3100	2.09677	63	2424	2487	2.53317	39	3300	3339	1.16801
ITS2	538	+	86	2788	2874	2.99235	75	2572	2647	2.8334	109	2017	2126	5.127	81	2672	2753	2.94224
ITS2	544	+	56	1616	1672	3.34928	62	1526	1588	3.90428	54	1110	1164	4.63918	63	1453	1516	4.15567
ITS2	547	+	17	1408	1425	1.19298	7	1358	1365	0.512821	32	983	1015	3.15271	10	1269	1279	0.781861
ITS2	551	+	39	1376	1415	2.75618	25	1327	1352	1.84911	69	941	1010	6.83168	46	1232	1278	3.59937
ITS2	557	+	64	766	830	7.71084	92	719	811	11.344	60	489	549	10.929	86	571	657	13.0898
ITS2	559	+	63	116	179	35.1955	41	115	156	26.2821	49	75	124	39.5161	18	70	88	20.4545
ITS2	562	+	7	53	60	11.6667	2	55	57	3.50877	9	50	59	15.2542	0	39	39	0
ITS2	564	+	1	54	55	1.81818	0	56	56	0	10	47	57	17.5439	2	37	39	5.12821
ITS2	577	+	13	31	44	29.5455	7	40	47	14.8936	14	29	43	32.5581	5	29	34	14.7059
ITS3	13	+	8	97	105	7.61905	8	300	308	2.5974	33	330	363	9.09091	8	412	420	1.90476
ITS3	14	+	13	98	111	11.7117	3	305	308	0.974026	33	331	364	9.06593	8	413	421	1.90024
ITS3	27	+	68	216	284	23.9437	16	362	378	4.2328	156	467	623	25.0401	14	475	489	2.86299
ITS3	36	+	61	248	309	19.7411	18	374	392	4.59184	165	491	656	25.1524	20	485	505	3.9604
ITS3	49	+	52	255	307	16.9381	24	368	392	6.12245	172	485	657	26.1796	34	471	505	6.73267
ITS3	52	+	74	234	308	24.026	28	364	392	7.14286	168	484	652	25.7669	14	486	500	2.8
ITS3	57	+	66	243	309	21.3592	36	354	390	9.23077	186	466	652	28.5276	29	468	497	5.83501
ITS3	70	+	77	251	328	23.4756	21	382	403	5.21092	171	503	674	25.3709	21	483	504	4.16667
ITS3	71	+	71	258	329	21.5805	14	387	401	3.49127	158	516	674	23.4421	12	494	506	2.37154
ITS3	92	+	73	165	238	30.6723	8	108	116	6.89655	149	200	349	42.6934	0	101	101	0
ITS3	101	+	85	143	228	37.2807	6	88	94	6.38298	188	134	322	58.3851	3	83	86	3.48837
ITS3	121	+	70	122	192	36.4583	4	79	83	4.81928	139	154	293	47.4403	3	62	65	4.61538
ITS3	123	+	62	102	164	37.8049	4	71	75	5.33333	129	120	249	51.8072	2	53	55	3.63636
ITS3	140	+	9	8	17	52.9412	0	13	13	0	8	14	22	36.3636	0	1	1	0
ITS3	146	+	6	11	17	35.2941	0	13	13	0	11	11	22	50	0	1	1	0
ITS3	147	+	6	11	17	35.2941	0	13	13	0	10	12	22	45.4545	0	1	1	0
ITS3	152	+	6	11	17	35.2941	0	13	13	0	10	12	22	45.4545	0	1	1	0
ITS3	154	+	6	11	17	35.2941	0	13	13	0	8	14	22	36.3636	0	1	1	0
ITS3	156	+	6	11	17	35.2941	0	13	13	0	10	12	22	45.4545	0	1	1	0
ITS3	158	+	6	10	16	37.5	0	11	11	0	5	12	17	29.4118	0	1	1	0
ITS3	161	+	6	10	16	37.5	0	11	11	0	7	10	17	41.1765	0	1	1	0
ITS3	163	+	9	7	16	56.25	0	6	6	0	5	12	17	29.4118	0	1	1	0
ITS3	166	+	3	7	10	30	0	5	5	0	7	10	17	41.1765	0	1	1	0
ITS3	171	+	0	0	0	#DIV/0!	0	0	0	#DIV/0!	2	4	6	33.3333	0	0	0	#DIV/0!
ITS3	175	+	0	0	0	#DIV/0!	0	0	0	#DIV/0!	0	4	4	0	0	0	0	#DIV/0!
ITS4	16	+	0	0	0	#DIV/0!	0	0	0	#DIV/0!	0	0	0	#DIV/0!	0	0	0	#DIV/0!
ITS4	23	+	0	0	0	#DIV/0!	0	0	0	#DIV/0!	0	0	0	#DIV/0!	0	0	0	#DIV/0!
ITS4	40	+	0	0	0	#DIV/0!	0	0	0	#DIV/0!	0	0	0	#DIV/0!	0	0	0	#DIV/0!
ITS4	63	+	0	0	0	#DIV/0!	0	0	0	#DIV/0!	0	0	0	#DIV/0!	0	0	0	#DIV/0!
ITS4	66	+	0	0	0	#DIV/0!	0	0	0	#DIV/0!	0	0	0	#DIV/0!	0	0	0	#DIV/0!
ITS5	3	+	1	98	99	1.0101	3	157	160	1.875	5	123	128	3.90625	0	51	51	0
ITS5	7	+	1	127	128	0.78125	1	202	203	0.492611	1	161	162	0.617284	0	75	75	0
ITS5	8	+	1	134	135	0.740741	0	205	205	0	5	163	168	2.97619	0	76	76	0
ITS5	17	+	1	149	150	0.666667	5	202	207	2.41546	6	171	177	3.38983	0	80	80	0
ITS5	23	+	2	170	172	1.16279	3	235	238	1.2605	11	175	186	5.91398	2	80	82	2.43902
ITS5	26	+	12	179	191	6.28272	3	256	259	1.1583	31	184	215	14.4186	2	96	98	2.04082
ITS5	27	+	9	186	195	4.61538	3	258	261	1.14943	29	195	224	12.9464	1	102	103	0.970874
ITS5	31	+	14	210	224	6.25	6	270	276	2.17391	27	208	235	11.4894	0	124	124	0
ITS5	37	+	17	260	277	6.13718	8	317	325	2.46154	32	236	268	11.9403	4	145	149	2.68456
ITS5	43	+	21	257	278	7.55396	4	320	324	1.23457	37	232	269	13.7546	4	144	148	2.7027
ITS5	48	+	30	240	270	11.1111	3	312	315	0.952381	36	228	264	13.6364	9	133	142	6.33803
ITS5	50	+	23	157	180	12.7778	6	177	183	3.27869	43	99	142	30.2817	8	103	111	7.20721
ITS5	53	+	18	127	145	12.4138	2	133	135	1.48148	28	79	107	26.1682	0	83	83	0
ITS5	54	+	20	123	143	13.986	2	128	130	1.53846	28	75	103	27.1845	0	81	81	0
ITS5	57	+	21	120	141	14.8936	0	129	129	0	24	78	102	23.5294	0	79	79	0
ITS5	59	+	23	118	141	16.3121	0	129	129	0	26	76	102	25.4902	1	78	79	1.26582
ITS5	62	+	17	124	141	12.0567	0	126	126	0	32	69	101	31.6832	1	78	79	1.26582
ITS5	64	+	21	120	141	14.8936	5	122	127	3.93701	29	71	100	29	0	79	79	0
ITS5	66	+	21	119	140	15	0	127	127	0	31	69	100	31	1	78	79	1.26582
ITS5	69	+	21	118	139	15.1079	0	127	127	0	33	67	100	33	3	76	79	3.79747
ITS5	102	+	21	117	138	15.2174	0	121	121	0	30	67	97	30.9278	0	79	79	0
ITS5	111	+	22	112	134	16.4179	5	113	118	4.23729	28	69	97	28.866	0	74	74	0
ITS5	119	+	17	105	122	13.9344	0	113	113	0	25	65	90	27.7778	3	66	69	4.34783
ITS5	121	+	14	103	117	11.9658	0	93	93	0	22	63	85	25.8824	0	69	69	0
ITS5	123	+	15	83	98	15.3061	1	87	88	1.13636	7	65	72	9.72222	0	69	69	0
ITS6	6	+	1	0	1	100	0	0	0	#DIV/0!	0	0	0	#DIV/0!	0	0	0	#DIV/0!
ITS6	13	+	2	0	2	100	0	0	0	#DIV/0!	0	1	1	0	2	1	3	66.6667
ITS6	47	+	1	5	6	16.6667	0	0	0	#DIV/0!	0	1	1	0	0	7	7	0
ITS6	62	+	1	9	10	10	0	1	1	0	5	4	9	55.5556	0	11	11	0
ITS6	63	+	1	7	8	12.5	0	1	1	0	0	9	9	0	0	10	10	0
ITS6	91	+	24	316	340	7.05882	0	204	204	0	62	204	266	23.3083	3	184	187	1.60428
ITS6	104	+	0	6	6	0	0	6	6	0	0	2	2	0	0	0	0	#DIV/0!
ITS6	111	+	40	573	613	6.52529	20	516	536	3.73134	80	405	485	16.4948	11	377	388	2.83505
ITS6	113	+	31	587	618	5.01618	11	541	552	1.99275	92	403	495	18.5859	6	389	395	1.51899
ITS6	116	+	43	572	615	6.99187	4	548	552	0.724638	87	418	505	17.2277	10	390	400	2.5
ITS6	127	+	44	1211	1255	3.50598	6	1130	1136	0.528169	86	911	997	8.62588	6	1003	1009	0.594648
ITS6	129	+	48	1295	1343	3.57409	4	1194	1198	0.33389	122	949	1071	11.3912	11	1097	1108	0.99278
ITS6	137	+	61	1460	1521	4.01052	29	1358	1387	2.09084	131	1125	1256	10.4299	34	1234	1268	2.68139
ITS6	139	+	110	1869	1979	5.55836	41	1804	1845	2.22222	192	1446	1638	11.7216	33	1585	1618	2.03956
ITS6	141	+	212	3629	3841	5.5194	45	3364	3409	1.32004	320	2697	3017	10.6066	46	3141	3187	1.44336
ITS6	145	+	196	4016	4212	4.65337	51	3650	3701	1.37801	344	2949	3293	10.4464	64	3368	3432	1.8648
ITS6	159	+	210	3916	4126	5.08968	80	3740	3820	2.09424	349	3012	3361	10.3838	91	3421	3512	2.59112
ITS6	177	+	250	4196	4446	5.62303	88	4146	4234	2.07841	415	3252	3667	11.3172	77	3684	3761	2.04733
ITS6	180	+	207	4299	4506	4.59387	48	4226	4274	1.12307	359	3353	3712	9.67134	99	3718	3817	2.59366
ITS6	186	+	227	4280	4507	5.03661	47	4230	4277	1.0989	384	3340	3724	10.3115	50	3759	3809	1.31268
ITS6	203	+	216	3842	4058	5.32282	59	3775	3834	1.53886	371	3015	3386	10.9569	70	3439	3509	1.99487
ITS6	213	+	191	3873	4064	4.6998	27	3795	3822	0.706436	326	3055	3381	9.64212	12	3496	3508	0.342075
ITS6	223	+	216	3410	3626	5.95698	84	3350	3434	2.44613	362	2683	3045	11.8883	59	2967	3026	1.94977
ITS6	236	+	314	2797	3111	10.0932	150	2770	2920	5.13699	391	2228	2619	14.9294	127	2419	2546	4.98822
ITS6	240	+	170	161	331	51.3595	45	179	224	20.0893	189	120	309	61.165	65	109	174	37.3563
ITS6	258	+	69	37	106	65.0943	6	58	64	9.375	104	46	150	69.3333	3	33	36	8.33333
ITS6	260	+	62	43	105	59.0476	0	64	64	0	105	46	151	69.5364	0	36	36	0
ITS6	267	+	27	77	104	25.9615	0	51	51	0	59	89	148	39.8649	0	36	36	0
ITS6	268	+	31	73	104	29.8077	0	51	51	0	65	86	151	43.0464	0	36	36	0
ITS6	270	+	61	43	104	58.6538	0	51	51	0	112	37	149	75.1678	0	36	36	0
ITS6	271	+	48	53	101	47.5248	0	51	51	0	100	49	149	67.1141	0	36	36	0
ITS6	274	+	51	42	93	54.8387	0	51	51	0	97	41	138	70.2899	0	36	36	0
ITS6	276	+	52	39	91	57.1429	0	51	51	0	94	37	131	71.7557	0	36	36	0
ITS6	279	+	47	44	91	51.6484	0	51	51	0	86	42	128	67.1875	0	36	36	0
ITS6	280	+	52	38	90	57.7778	0	48	48	0	97	31	128	75.7812	0	32	32	0
ITS6	287	+	33	35	68	48.5294	0	21	21	0	67	24	91	73.6264	0	20	20	0
ITS6	292	+	27	29	56	48.2143	0	18	18	0	69	15	84	82.1429	0	19	19	0
ITS6	294	+	34	13	47	72.3404	0	15	15	0	57	20	77	74.026	0	19	19	0
ITS6	296	+	26	20	46	56.5217	5	10	15	33.3333	45	22	67	67.1642	3	16	19	15.7895
ITS6	298	+	17	24	41	41.4634	0	15	15	0	40	20	60	66.6667	2	17	19	10.5263
ITS6	303	+	11	8	19	57.8947	2	7	9	22.2222	27	9	36	75	1	7	8	12.5
ITS6	312	+	9	8	17	52.9412	0	6	6	0	25	13	38	65.7895	1	2	3	33.3333
ITS6	318	+	12	11	23	52.1739	0	6	6	0	16	17	33	48.4848	0	2	2	0
ITS6	323	+	8	5	13	61.5385	0	1	1	0	12	8	20	60	0	2	2	0
ITS7	10	+	14	58	72	19.4444	0	64	64	0	56	62	118	47.4576	0	70	70	0
ITS7	12	+	20	56	76	26.3158	0	66	66	0	53	77	130	40.7692	0	73	73	0
ITS7	19	+	25	94	119	21.0084	1	109	110	0.909091	67	101	168	39.881	4	120	124	3.22581
ITS7	26	+	28	140	168	16.6667	7	135	142	4.92958	86	151	237	36.2869	0	151	151	0
ITS7	32	+	28	142	170	16.4706	2	144	146	1.36986	87	154	241	36.0996	11	143	154	7.14286
ITS7	35	+	26	149	175	14.8571	0	157	157	0	81	162	243	33.3333	6	151	157	3.82166
ITS7	46	+	41	321	362	11.326	15	295	310	4.83871	122	312	434	28.1106	7	368	375	1.86667
ITS7	51	+	62	338	400	15.5	56	336	392	14.2857	138	325	463	29.8056	27	387	414	6.52174
ITS7	74	+	48	518	566	8.48057	15	615	630	2.38095	149	485	634	23.5016	11	533	544	2.02206
ITS7	105	+	103	1383	1486	6.93136	24	1759	1783	1.34605	277	1149	1426	19.425	38	1342	1380	2.75362
ITS7	108	+	111	1411	1522	7.29304	30	1794	1824	1.64474	234	1217	1451	16.1268	35	1407	1442	2.42718
ITS7	111	+	138	1388	1526	9.04325	65	1762	1827	3.55774	240	1213	1453	16.5175	56	1388	1444	3.87812
ITS7	116	+	92	1425	1517	6.0646	26	1797	1823	1.42622	240	1203	1443	16.632	30	1408	1438	2.08623
ITS7	118	+	99	1384	1483	6.67566	38	1741	1779	2.13603	235	1180	1415	16.6078	30	1370	1400	2.14286
ITS7	122	+	85	1149	1234	6.88817	30	1506	1536	1.95312	200	1024	1224	16.3399	36	1164	1200	3
ITS7	130	+	103	1394	1497	6.88043	42	1771	1813	2.3166	255	1146	1401	18.2013	29	1384	1413	2.05237
ITS7	132	+	83	1405	1488	5.57796	11	1813	1824	0.60307	195	1223	1418	13.7518	12	1409	1421	0.844476
ITS7	156	+	79	1441	1520	5.19737	37	1868	1905	1.94226	205	1182	1387	14.7801	12	1418	1430	0.839161
ITS7	167	+	86	1401	1487	5.78346	36	1828	1864	1.93133	198	1162	1360	14.5588	12	1389	1401	0.856531
ITS7	169	+	80	1344	1424	5.61798	9	1760	1769	0.508762	189	1101	1290	14.6512	19	1339	1358	1.39912
ITS7	172	+	69	1291	1360	5.07353	16	1663	1679	0.952948	150	1064	1214	12.3558	7	1289	1296	0.540123
ITS7	174	+	79	1280	1359	5.8131	34	1628	1662	2.04573	166	1038	1204	13.7874	11	1283	1294	0.850077
ITS7	176	+	90	1271	1361	6.61278	11	1651	1662	0.661853	176	1025	1201	14.6545	3	1291	1294	0.231839
ITS7	186	+	27	143	170	15.8824	4	179	183	2.18579	15	89	104	14.4231	7	123	130	5.38462
ITS7	189	+	6	533	539	1.11317	0	660	660	0	0	490	490	0	0	569	569	0
ITS7	202	+	40	342	382	10.4712	22	455	477	4.61216	29	298	327	8.8685	27	357	384	7.03125
ITS7	210	+	5	326	331	1.51057	6	428	434	1.38249	11	269	280	3.92857	1	330	331	0.302115
ITS7	226	+	6	271	277	2.16606	4	358	362	1.10497	10	215	225	4.44444	12	281	293	4.09556
ITS7	236	+	6	256	262	2.29008	0	347	347	0	5	204	209	2.39234	1	278	279	0.358423
ITS7	257	+	6	0	6	100	0	0	0	#DIV/0!	5	2	7	71.4286	0	2	2	0
ITS7	258	+	6	0	6	100	0	0	0	#DIV/0!	5	2	7	71.4286	0	2	2	0
ITS7	260	+	6	0	6	100	0	0	0	#DIV/0!	5	2	7	71.4286	0	2	2	0
ITS7	261	+	6	0	6	100	0	0	0	#DIV/0!	5	2	7	71.4286	0	2	2	0
ITS7	264	+	2	4	6	33.3333	0	0	0	#DIV/0!	3	4	7	42.8571	0	2	2	0
ITS7	266	+	5	1	6	83.3333	0	0	0	#DIV/0!	3	4	7	42.8571	0	2	2	0
ITS7	273	+	3	0	3	100	0	0	0	#DIV/0!	4	1	5	80	2	0	2	100
ITS7	274	+	3	0	3	100	0	0	0	#DIV/0!	3	1	4	75	0	2	2	0
ITS7	278	+	3	0	3	100	0	0	0	#DIV/0!	3	1	4	75	0	2	2	0
ITS7	279	+	3	0	3	100	0	0	0	#DIV/0!	3	0	3	100	0	0	0	#DIV/0!
ITS7	283	+	3	0	3	100	0	0	0	#DIV/0!	3	0	3	100	0	0	0	#DIV/0!
ITS7	285	+	2	1	3	66.6667	0	0	0	#DIV/0!	0	0	0	#DIV/0!	0	0	0	#DIV/0!
ITS7	287	+	3	0	3	100	0	0	0	#DIV/0!	0	0	0	#DIV/0!	0	0	0	#DIV/0!
ITS7	308	+	1	0	1	100	0	0	0	#DIV/0!	0	0	0	#DIV/0!	0	0	0	#DIV/0!
ITS7	313	+	1	0	1	100	0	0	0	#DIV/0!	0	0	0	#DIV/0!	0	0	0	#DIV/0!
M1rRNA	2	+	5	18	23	21.7391	0	14	14	0	3	37	40	7.5	0	31	31	0
M1rRNA	13	+	529	238	767	68.97	3	208	211	1.4218	4802	1438	6240	76.9551	9	315	324	2.77778
M1rRNA	18	+	1006	327	1333	75.4689	6	238	244	2.45902	8639	2088	10727	80.5351	13	351	364	3.57143
M1rRNA	20	+	1182	384	1566	75.4789	9	255	264	3.40909	10150	2469	12619	80.4343	9	358	367	2.45232
M1rRNA	24	+	1229	402	1631	75.3525	10	256	266	3.7594	10547	2665	13212	79.8289	23	364	387	5.94315
M1rRNA	25	+	1222	437	1659	73.6588	7	262	269	2.60223	10550	2771	13321	79.1983	22	366	388	5.6701
M1rRNA	32	+	2242	1822	4064	55.1673	37	1174	1211	3.05533	19001	5544	24545	77.4129	49	1232	1281	3.82514
M1rRNA	33	+	2859	2684	5543	51.5786	41	1631	1672	2.45215	25317	6645	31962	79.2097	42	1752	1794	2.34114
M1rRNA	34	+	5284	4889	10173	51.9414	85	2963	3048	2.78871	53035	9131	62166	85.3119	113	3073	3186	3.54677
M1rRNA	37	+	5957	14264	20221	29.4595	80	9240	9320	0.858369	59323	28735	88058	67.3681	102	8920	9022	1.13057
M1rRNA	38	+	6069	14381	20450	29.6773	86	9356	9442	0.910824	62017	27499	89516	69.2804	125	9003	9128	1.36941
M1rRNA	41	+	6081	15147	21228	28.6461	70	9767	9837	0.711599	61110	31170	92280	66.2224	118	9509	9627	1.22572
M1rRNA	42	+	6213	15157	21370	29.0735	66	9798	9864	0.6691	61847	30983	92830	66.6239	60	9617	9677	0.620027
M1rRNA	44	+	6328	15177	21505	29.4257	72	9832	9904	0.726979	61250	32363	93613	65.4289	75	9654	9729	0.770891
M1rRNA	45	+	6232	15240	21472	29.0238	103	9804	9907	1.03967	61601	31940	93541	65.8545	100	9624	9724	1.02838
M1rRNA	46	+	6246	15260	21506	29.0431	79	9828	9907	0.797416	62268	31531	93799	66.3845	178	9571	9749	1.82583
M1rRNA	48	+	6321	15350	21671	29.168	107	9892	9999	1.07011	62206	32417	94623	65.7409	170	9623	9793	1.73593
M1rRNA	55	+	7801	16351	24152	32.2996	124	10877	11001	1.12717	73779	36026	109805	67.1909	193	10299	10492	1.8395
M1rRNA	59	+	10760	18496	29256	36.7788	95	12197	12292	0.77286	97169	45028	142197	68.3341	140	11574	11714	1.19515
M1rRNA	64	+	12141	18471	30612	39.6609	152	12179	12331	1.23267	105687	45625	151312	69.8471	150	11633	11783	1.27302
M1rRNA	66	+	12850	18541	31391	40.9353	204	12170	12374	1.64862	113075	43271	156346	72.3236	317	11484	11801	2.68621
M1rRNA	67	+	13092	18611	31703	41.2958	241	12176	12417	1.94089	114470	44241	158711	72.1248	341	11488	11829	2.88275
M1rRNA	73	+	13979	19778	33757	41.4107	167	12390	12557	1.32994	119180	52722	171902	69.3302	188	11743	11931	1.57573
M1rRNA	74	+	15656	19316	34972	44.7672	214	12373	12587	1.70017	128895	50955	179850	71.6681	291	11675	11966	2.43189
M1rRNA	76	+	15985	19794	35779	44.677	191	12430	12621	1.51335	130216	54395	184611	70.5353	251	11747	11998	2.09202
M1rRNA	79	+	15291	20693	35984	42.4939	183	12477	12660	1.4455	125616	61104	186720	67.2751	236	11749	11985	1.96913
M1rRNA	81	+	15438	20810	36248	42.5899	177	12618	12795	1.38335	126464	61536	188000	67.2681	159	11972	12131	1.31069
M1rRNA	82	+	15534	20784	36318	42.7722	132	12721	12853	1.027	127485	59436	186921	68.2026	176	11986	12162	1.44713
M1rRNA	85	+	16308	20468	36776	44.3441	299	12767	13066	2.28838	134532	56842	191374	70.298	294	12122	12416	2.36791
M1rRNA	86	+	15699	23622	39321	39.9252	126	15072	15198	0.829056	129841	64253	194094	66.8959	204	14176	14380	1.41864
M1rRNA	90	+	16173	26094	42267	38.2639	328	17653	17981	1.82415	131529	68779	200308	65.6634	389	16154	16543	2.35145
M1rRNA	96	+	20592	35447	56039	36.7458	438	25618	26056	1.68099	161848	83183	245031	66.0521	612	23107	23719	2.58021
M1rRNA	102	+	20237	38029	58266	34.7321	412	27350	27762	1.48404	160950	88491	249441	64.5243	661	24459	25120	2.63137
M1rRNA	103	+	20230	38524	58754	34.4317	287	27744	28031	1.02387	159848	91425	251273	63.6153	481	24984	25465	1.88887
M1rRNA	105	+	19404	40065	59469	32.6288	218	28355	28573	0.762958	155088	98039	253127	61.2688	254	25646	25900	0.980695
M1rRNA	107	+	20278	39559	59837	33.8887	291	28424	28715	1.01341	159693	95059	254752	62.6857	374	25667	26041	1.4362
M1rRNA	110	+	20861	41744	62605	33.3216	371	30194	30565	1.21381	165691	93206	258897	63.9988	534	27554	28088	1.90117
M1rRNA	113	+	28481	83630	112111	25.4043	342	61914	62256	0.549345	228274	198651	426925	53.4693	509	61655	62164	0.818802
M1rRNA	115	+	43399	88869	132268	32.8114	648	65814	66462	0.974993	365892	209836	575728	63.5529	928	65040	65968	1.40674
M1rRNA	117	+	45023	89828	134851	33.3872	965	67169	68134	1.41633	381148	203847	584995	65.1541	1203	66282	67485	1.78262
M1rRNA	122	+	44895	93376	138271	32.4688	1490	69434	70924	2.10084	379602	212653	592255	64.0944	1902	68658	70560	2.69558
M1rRNA	124	+	43945	95387	139332	31.5398	900	70479	71379	1.26088	372757	225281	598038	62.33	1322	69645	70967	1.86284
M1rRNA	129	+	46420	93409	139829	33.1977	2920	70790	73710	3.96147	380178	213128	593306	64.0779	3274	69441	72715	4.50251
M1rRNA	135	+	44075	86255	130330	33.818	1707	70551	72258	2.36237	364058	184695	548753	66.3428	2271	68707	70978	3.19958
M1rRNA	137	+	42638	88163	130801	32.5976	1115	71638	72753	1.53258	354118	195818	549936	64.3926	1638	70037	71675	2.28532
M1rRNA	152	+	43051	87240	130291	33.0422	1675	70960	72635	2.30605	360695	187273	547968	65.8241	2268	69396	71664	3.16477
M1rRNA	155	+	40872	84044	124916	32.7196	1427	69940	71367	1.99952	345799	166563	512362	67.4911	1919	68565	70484	2.7226
M1rRNA	157	+	38045	86475	124520	30.5533	932	71042	71974	1.29491	324331	180915	505246	64.1927	1260	69817	71077	1.77273
M1rRNA	159	+	38043	84331	122374	31.0875	1145	69252	70397	1.62649	323315	177124	500439	64.6063	1591	67742	69333	2.29472
M1rRNA	160	+	37112	86854	123966	29.9372	825	71078	71903	1.14738	318832	182961	501793	63.5386	1244	69669	70913	1.75426
M1rRNA	161	+	36362	87812	124174	29.2831	844	71265	72109	1.17045	312522	188924	501446	62.3242	1048	70112	71160	1.47274
M1rRNA	164	+	38199	85146	123345	30.9692	1159	70919	72078	1.60798	328763	167197	495960	66.2882	1568	69552	71120	2.20472
M1rRNA	168	+	38532	83531	122063	31.5673	1168	70819	71987	1.62252	333356	153280	486636	68.5021	1643	69378	71021	2.3134
M1rRNA	172	+	36015	84352	120367	29.921	568	71284	71852	0.790514	316427	160069	476496	66.4071	828	70107	70935	1.16727
M1rRNA	173	+	35551	84593	120144	29.5903	567	71424	71991	0.787598	314928	158612	473540	66.505	704	70367	71071	0.990559
M1rRNA	187	+	33642	76481	110123	30.5495	793	63759	64552	1.22847	301966	145583	447549	67.471	1093	63847	64940	1.68309
M1rRNA	190	+	33832	74398	108230	31.2594	1301	62126	63427	2.05118	299438	142985	442423	67.6814	1527	62233	63760	2.39492
M1rRNA	192	+	29729	65764	95493	31.1321	1166	54857	56023	2.08129	266035	132364	398399	66.776	1623	55203	56826	2.85609
M1rRNA	200	+	30132	63381	93513	32.2223	1795	53357	55152	3.25464	270626	117716	388342	69.6875	2242	54034	56276	3.98394
M1rRNA	206	+	30115	63024	93139	32.3334	1934	53022	54956	3.51918	270120	116195	386315	69.9222	2385	53701	56086	4.2524
M1rRNA	207	+	30465	62386	92851	32.8106	1450	53380	54830	2.64454	275544	110035	385579	71.4624	1630	54332	55962	2.91269
M2rRNA	19	+	8098	841417	849515	0.95325	9236	1120861	1130097	0.817275	33822	848763	882585	3.83215	8646	805764	814410	1.06163
M2rRNA	21	+	8811	881000	889811	0.99021	9542	1169507	1179049	0.809296	40335	888447	928782	4.34278	8537	839874	848411	1.00623
M2rRNA	23	+	15668	909670	925338	1.69322	20025	1199542	1219567	1.64198	50007	912530	962537	5.19533	18961	858673	877634	2.16047
M2rRNA	27	+	26662	1149324	1175986	2.2672	35382	1456160	1491542	2.37218	70264	1102454	1172718	5.99155	33944	1064461	1098405	3.0903
M2rRNA	30	+	27805	1734039	1761844	1.57818	31002	2145617	2176619	1.42432	101056	1570566	1671622	6.04539	31946	1624105	1656051	1.92905
M2rRNA	53	+	73038	3761019	3834057	1.90498	91363	4601086	4692449	1.94702	186123	3316675	3502798	5.31355	97837	3636130	3733967	2.62019
M2rRNA	62	+	71969	3808429	3880398	1.85468	86879	4649921	4736800	1.83413	205202	3353743	3558945	5.76581	92696	3680916	3773612	2.45643
M2rRNA	64	+	36366	3865179	3901545	0.932092	31010	4737372	4768382	0.650325	172520	3408990	3581510	4.81696	32040	3762871	3794911	0.844289
M2rRNA	65	+	39173	3863674	3902847	1.0037	35583	4730738	4766321	0.746551	174920	3407639	3582559	4.88254	35971	3759680	3795651	0.94769
M2rRNA	66	+	48948	3852815	3901763	1.25451	50357	4717055	4767412	1.05628	186735	3396463	3583198	5.21141	52016	3743037	3795053	1.37063
M2rRNA	70	+	54962	3826641	3881603	1.41596	57686	4682502	4740188	1.21696	192539	3376857	3569396	5.39416	60886	3713089	3773975	1.61331
M2rRNA	71	+	48418	3859019	3907437	1.23912	48259	4724446	4772705	1.01115	188978	3409486	3598464	5.25163	49999	3748971	3798970	1.31612
M2rRNA	75	+	51914	3754807	3806721	1.36375	48561	4594236	4642797	1.04594	209489	3316086	3525575	5.94198	49957	3658609	3708566	1.34707
M2rRNA	76	+	44511	3985573	4030084	1.10447	35681	4851004	4886685	0.730168	205560	3494922	3700482	5.55495	36794	3881425	3918219	0.939049
M2rRNA	78	+	45090	5102449	5147539	0.875953	27501	6077308	6104809	0.450481	244753	4418621	4663374	5.24841	28694	5044796	5073490	0.565567
M2rRNA	85	+	71508	5416715	5488223	1.30294	36001	6488661	6524662	0.551768	414844	4683827	5098671	8.13632	37386	5383623	5421009	0.68965
M2rRNA	96	+	94973	5346013	5440986	1.74551	73824	6380350	6454174	1.14382	423735	4635164	5058899	8.37603	79376	5303208	5382584	1.47468
M2rRNA	103	+	145771	4588817	4734588	3.07885	149351	5391382	5540733	2.69551	467316	3856823	4324139	10.8071	152297	4577306	4729603	3.22008
M2rRNA	109	+	87957	4411767	4499724	1.95472	64077	5179970	5244047	1.2219	403238	3698688	4101926	9.83046	71417	4422624	4494041	1.58915
M2rRNA	111	+	72108	4525784	4597892	1.56828	41186	5316078	5357264	0.768788	389156	3795281	4184437	9.30008	43568	4548235	4591803	0.948821
M2rRNA	112	+	77974	4518682	4596656	1.69632	49880	5305543	5355423	0.931392	394321	3788894	4183215	9.42627	55023	4536000	4591023	1.19849
M2rRNA	115	+	105833	4477575	4583408	2.30905	89722	5250214	5339936	1.68021	430690	3739921	4170611	10.3268	100092	4478009	4578101	2.18632
M2rRNA	117	+	91022	4429398	4520420	2.01357	69649	5175867	5245516	1.32778	407664	3702996	4110660	9.91724	75584	4439130	4514714	1.67417
M2rRNA	121	+	81025	4435039	4516064	1.79415	54559	5185746	5240305	1.04114	396368	3710502	4106870	9.65134	60709	4451929	4512638	1.34531
M2rRNA	123	+	95513	4370716	4466229	2.13856	74117	5118722	5192839	1.42729	406700	3657704	4064404	10.0064	84035	4388878	4472913	1.87875
M2rRNA	125	+	119272	4300824	4420096	2.6984	108981	5034455	5143436	2.11884	430501	3595685	4026186	10.6925	112194	4322288	4434482	2.53004
M2rRNA	133	+	48523	1890690	1939213	2.5022	13862	2200869	2214731	0.6259	318970	1584912	1903882	16.7537	15219	1968551	1983770	0.767176
M2rRNA	135	+	52583	1884766	1937349	2.71417	19040	2192747	2211787	0.860842	328881	1574174	1903055	17.2817	22183	1959652	1981835	1.11932
M2rRNA	138	+	62825	1757103	1819928	3.45206	35240	2046045	2081285	1.69318	331984	1464903	1796887	18.4755	38947	1821347	1860294	2.09359
M2rRNA	143	+	69132	1694103	1763235	3.92075	48809	1935502	1984311	2.45975	325182	1403912	1729094	18.8065	53357	1738599	1791956	2.97758
M2rRNA	145	+	52203	1591720	1643923	3.17551	22956	1800429	1823385	1.25898	315207	1311518	1626725	19.3768	26436	1643605	1670041	1.58296
M2rRNA	146	+	47990	1614170	1662160	2.88721	15664	1826978	1842642	0.850084	310978	1330449	1641427	18.9456	17526	1671527	1689053	1.03762
M2rRNA	148	+	44944	1631709	1676653	2.68058	12772	1843341	1856113	0.688105	296249	1353100	1649349	17.9616	14522	1688359	1702881	0.85279
M2rRNA	153	+	64309	1603580	1667889	3.85571	39573	1806358	1845931	2.1438	322636	1316125	1638761	19.6878	45292	1648974	1694266	2.67325
M2rRNA	154	+	62420	1606025	1668445	3.74121	37352	1809343	1846695	2.02264	320975	1316684	1637659	19.5996	43863	1651157	1695020	2.58776
M2rRNA	160	+	66046	1561427	1627473	4.05819	46744	1749513	1796257	2.6023	297509	1286605	1584114	18.7808	55625	1599866	1655491	3.36003
M2rRNA	161	+	55936	1570520	1626456	3.43913	33521	1761266	1794787	1.86769	286500	1295747	1582247	18.1072	38096	1616546	1654642	2.30237
M2rRNA	165	+	41244	1582393	1623637	2.54022	15391	1776185	1791576	0.859076	257858	1317108	1574966	16.3723	18614	1633211	1651825	1.12687
M2rRNA	166	+	42030	1581635	1623665	2.58859	15970	1775684	1791654	0.891355	261783	1312879	1574662	16.6247	18341	1633569	1651910	1.11029
M2rRNA	167	+	47747	1575727	1623474	2.94104	23088	1768450	1791538	1.28873	265995	1307350	1573345	16.9063	27065	1624784	1651849	1.63847
M2rRNA	172	+	59447	1543242	1602689	3.7092	42308	1730634	1772942	2.38632	272147	1269850	1541997	17.649	47704	1585515	1633219	2.92086
M2rRNA	173	+	59524	1538544	1598068	3.72475	39979	1728458	1768437	2.2607	285153	1248031	1533184	18.5987	39752	1589711	1629463	2.43958
M2rRNA	179	+	16654	6794	23448	71.0252	13893	9694	23587	58.9011	48737	6750	55487	87.835	11293	7617	18910	59.7197
M2rRNA	180	+	4914	4181	9095	54.0297	1270	6282	7552	16.8167	31405	4521	35926	87.4158	954	4773	5727	16.6579
M2rRNA	181	+	3123	1535	4658	67.0459	356	2201	2557	13.9226	22766	2035	24801	91.7947	249	1712	1961	12.6976
M4rRNA	7	+	23	1426	1449	1.5873	2	1520	1522	0.131406	74	1323	1397	5.29707	20	1324	1344	1.4881
M4rRNA	8	+	18	1494	1512	1.19048	20	1566	1586	1.26103	81	1361	1442	5.6172	6	1386	1392	0.431034
M4rRNA	9	+	14	1533	1547	0.904977	0	1602	1602	0	93	1386	1479	6.28803	13	1403	1416	0.918079
M4rRNA	11	+	69	1692	1761	3.91823	9	1782	1791	0.502513	496	1652	2148	23.0912	30	1583	1613	1.85989
M4rRNA	13	+	78	1790	1868	4.17559	22	1874	1896	1.16034	556	1924	2480	22.4194	23	1660	1683	1.36661
M4rRNA	14	+	105	1810	1915	5.48303	29	1907	1936	1.49793	920	1779	2699	34.0867	33	1691	1724	1.91415
M4rRNA	18	+	995	4083	5078	19.5943	404	4762	5166	7.82036	10061	5691	15752	63.8713	291	3318	3609	8.06318
M4rRNA	26	+	3177	81563	84740	3.74911	3315	118937	122252	2.71161	19690	88152	107842	18.2582	2649	70607	73256	3.61609
M4rRNA	30	+	16710	437677	454387	3.67748	18413	556659	575072	3.20186	70125	407925	478050	14.669	17681	401414	419095	4.21885
M4rRNA	36	+	27135	1408128	1435263	1.89059	29484	1855076	1884560	1.5645	129180	1303868	1433048	9.01435	29893	1402630	1432523	2.08674
M4rRNA	40	+	27275	1461502	1488777	1.83204	28045	1922163	1950208	1.43805	134183	1348381	1482564	9.05074	28339	1446526	1474865	1.92146
M4rRNA	46	+	30205	1500812	1531017	1.97287	32606	1972064	2004670	1.6265	138771	1389539	1528310	9.08003	33337	1478481	1511818	2.20509
M4rRNA	49	+	30758	1521167	1551925	1.98193	33952	1998420	2032372	1.67056	141310	1410277	1551587	9.10745	33898	1496011	1529909	2.21569
M4rRNA	51	+	29551	1525029	1554580	1.9009	32800	2003153	2035953	1.61104	139778	1415150	1554928	8.98936	33045	1498988	1532033	2.15694
M4rRNA	53	+	26186	1485449	1511635	1.7323	25783	1960927	1986710	1.29777	135559	1383296	1518855	8.92508	25810	1467423	1493233	1.72846
M4rRNA	55	+	19663	1547927	1567590	1.25435	15565	2035723	2051288	0.758792	128280	1441081	1569361	8.17403	15406	1526967	1542373	0.99885
M4rRNA	56	+	23233	1544735	1567968	1.48173	21037	2030663	2051700	1.02534	133498	1436459	1569957	8.50329	20912	1521834	1542746	1.35551
M4rRNA	58	+	28112	1540245	1568357	1.79245	28700	2023521	2052221	1.39848	137787	1432827	1570614	8.77281	29742	1513178	1542920	1.92764
M4rRNA	61	+	31596	1523165	1554761	2.03221	34878	2000995	2035873	1.71317	138739	1419959	1558698	8.90095	35340	1495243	1530583	2.30892
M4rRNA	62	+	25174	1541811	1566985	1.60652	24862	2026062	2050924	1.21223	131847	1437637	1569484	8.40066	25064	1516797	1541861	1.62557
M4rRNA	69	+	29257	1537352	1566609	1.86754	31856	2018041	2049897	1.55403	138334	1430580	1568914	8.81718	31432	1509398	1540830	2.03994
M4rRNA	71	+	22875	1547645	1570520	1.45652	21144	2034216	2055360	1.02872	129859	1443391	1573250	8.25419	21141	1523558	1544699	1.36862
M4rRNA	78	+	37722	1524704	1562426	2.41432	44362	2001631	2045993	2.16824	151928	1411231	1563159	9.71929	43877	1496155	1540032	2.8491
M4rRNA	80	+	30788	1513215	1544003	1.99404	34730	1987863	2022593	1.7171	138154	1406399	1544553	8.94459	34478	1488328	1522806	2.26411
M4rRNA	85	+	25610	1536567	1562177	1.63938	25592	2019680	2045272	1.25128	131682	1430130	1561812	8.43136	26245	1514006	1540251	1.70394
M4rRNA	88	+	18534	1522499	1541033	1.2027	16685	2002974	2019659	0.82613	115753	1427374	1543127	7.5012	16315	1504397	1520712	1.07285
M4rRNA	89	+	18436	1543921	1562357	1.18001	16069	2029392	2045461	0.785593	116102	1445726	1561828	7.43373	15122	1525278	1540400	0.981693
M4rRNA	90	+	21344	1541170	1562514	1.366	19097	2026679	2045776	0.933484	125890	1436104	1561994	8.05957	18537	1522082	1540619	1.20322
M4rRNA	95	+	28298	1490356	1518654	1.86336	31130	1952490	1983620	1.56935	126009	1380802	1506811	8.36263	30477	1472833	1503310	2.02733
M4rRNA	97	+	26309	1485344	1511653	1.74041	25507	1946950	1972457	1.29316	130855	1366974	1497829	8.73631	25914	1471537	1497451	1.73054
M4rRNA	102	+	30233	1448444	1478677	2.0446	34285	1894761	1929046	1.7773	129354	1335064	1464418	8.83313	35429	1432192	1467621	2.41404
M4rRNA	103	+	20035	1481655	1501690	1.33416	17713	1941710	1959423	0.903991	120325	1365638	1485963	8.09744	17710	1472265	1489975	1.18861
M4rRNA	110	+	19633	1485878	1505511	1.30408	16853	1945427	1962280	0.858848	124467	1361061	1485528	8.37864	16022	1477297	1493319	1.07291
M4rRNA	120	+	18352	1429885	1448237	1.2672	16764	1862487	1879251	0.892058	106974	1317612	1424586	7.50913	15666	1425958	1441624	1.08669
M4rRNA	124	+	17851	1425974	1443825	1.23637	18145	1856070	1874215	0.968139	106388	1313471	1419859	7.49286	18058	1419667	1437725	1.25601
M4rRNA	126	+	19597	1421357	1440954	1.36	19946	1850764	1870710	1.06623	112329	1304930	1417259	7.92579	16632	1419345	1435977	1.15824
M4rRNA	132	+	17454	15954	33408	52.245	23195	27325	50520	45.9125	48072	16388	64460	74.5765	16933	18412	35345	47.9078
M6rRNA	2	+	0	0	0	#DIV/0!	0	0	0	#DIV/0!	0	0	0	#DIV/0!	0	0	0	#DIV/0!
M6rRNA	4	+	0	0	0	#DIV/0!	0	0	0	#DIV/0!	0	0	0	#DIV/0!	0	0	0	#DIV/0!
M6rRNA	9	+	0	0	0	#DIV/0!	0	0	0	#DIV/0!	12	2	14	85.7143	0	0	0	#DIV/0!
M6rRNA	11	+	9	1	10	90	1	0	1	100	234	15	249	93.9759	0	0	0	#DIV/0!
M6rRNA	12	+	15	1	16	93.75	2	0	2	100	344	58	402	85.5721	0	0	0	#DIV/0!
M6rRNA	14	+	21	5	26	80.7692	3	0	3	100	556	74	630	88.254	0	0	0	#DIV/0!
M6rRNA	17	+	23	6	29	79.3103	3	0	3	100	570	127	697	81.7791	0	1	1	0
M6rRNA	19	+	27	3	30	90	3	1	4	75	637	109	746	85.3887	0	1	1	0
M6rRNA	24	+	25	5	30	83.3333	4	0	4	100	634	133	767	82.6597	0	1	1	0
M6rRNA	32	+	30	2	32	93.75	3	1	4	75	730	95	825	88.4848	0	1	1	0
M6rRNA	34	+	28	4	32	87.5	4	0	4	100	712	115	827	86.0943	0	1	1	0
M6rRNA	37	+	30	2	32	93.75	4	0	4	100	725	105	830	87.3494	0	1	1	0
M6rRNA	38	+	28	4	32	87.5	4	0	4	100	733	100	833	87.9952	0	1	1	0
M6rRNA	39	+	25	7	32	78.125	4	0	4	100	700	133	833	84.0336	0	1	1	0
M6rRNA	41	+	27	3	30	90	3	0	3	100	748	80	828	90.3382	0	1	1	0
M6rRNA	42	+	29	3	32	90.625	3	1	4	75	732	100	832	87.9808	0	1	1	0
M6rRNA	43	+	25	7	32	78.125	4	0	4	100	700	133	833	84.0336	0	1	1	0
M6rRNA	48	+	22	10	32	68.75	4	0	4	100	705	128	833	84.6339	0	1	1	0
M6rRNA	51	+	24	7	31	77.4194	4	0	4	100	716	109	825	86.7879	0	0	0	#DIV/0!
M6rRNA	53	+	27	4	31	87.0968	4	0	4	100	672	118	790	85.0633	0	0	0	#DIV/0!
M6rRNA	54	+	24	4	28	85.7143	4	0	4	100	676	93	769	87.9064	0	0	0	#DIV/0!
M6rRNA	55	+	25	3	28	89.2857	3	1	4	75	650	77	727	89.4085	0	0	0	#DIV/0!
M6rRNA	60	+	22	1	23	95.6522	2	0	2	100	548	36	584	93.8356	0	0	0	#DIV/0!
M6rRNA	61	+	17	4	21	80.9524	2	0	2	100	388	106	494	78.5425	0	0	0	#DIV/0!
M6rRNA	64	+	17	4	21	80.9524	1	1	2	50	395	70	465	84.9462	0	0	0	#DIV/0!
M6rRNA	70	+	19	0	19	100	2	0	2	100	417	36	453	92.053	0	0	0	#DIV/0!
M6rRNA	72	+	19	0	19	100	2	0	2	100	435	4	439	99.0888	0	0	0	#DIV/0!
